# Supplementary material for: Spatially resolved proteomics via tissue expansion
Source: Nat Commun. 2022 Nov 30;13:7242. doi: 10.1038/s41467-022-34824-2 (PMC9712279; doi:10.1038/s41467-022-34824-2)
Supplement: Supplementary file 4 — Source Data [file 41467_2022_34824_MOESM4_ESM.xlsx]

## Sheet: Figure 2A_Peptides yield
Peptides yield (μg/mg)
	In-solution (250 nL)	PCT (250 nL)	proExM-MS (250 nL)	ProteomEx (250 nL)
Sample 1	22.51	52.53	35.05	67.95
Sample 2	36.69	31.13	55.62	73.45
Sample 3	55.57	36.33	60.57	67.85
Sample 4	63.57	54.33	58.29	80.92
Sample 5			53.14
Sample 6			41.14
Sample 7			51.62

## Sheet: Figure 2B_Missed cleavages
Missed cleavages (%)
	In-solution (250 nL)	PCT (250 nL)	proExM-MS (250 nL)	ProteomEx (250 nL)
Sample 1	27.34	25.38	17.1102	18.15
Sample 2	27	24.18	18.5888	20.94
Sample 3	30	22.42	16.4424	20.58
Sample 4	27.49	24.29	16.4598	20.5
Sample 5			27.0576
Sample 6			28.077
Sample 7			24.427

## Sheet: Figure 2C_# peptides
# peptides
	In-solution (250 nL)	PCT (250 nL)	proExM-MS (250 nL)	ProteomEx (250 nL)	ProteomEx (5.9 nL)	Blank gel	Blank MS buffer
Sample 1	29177	35928	21496	28461	25099	539	78
Sample 2	40466	31335	19770	31350	21768	399	352
Sample 3	40542	34148	19845	31542	26443	310	350
Sample 4	38507	35805	20226	31170
Sample 5			21008
Sample 6			19386
Sample 7			21161

## Sheet: Figure 2D_# proteins
# proteins
	In-solution (250 nL)	PCT (250 nL)	proExM-MS (250 nL)	ProteomEx (250 nL)	ProteomEx (5.9 nL)	Blank gel	Blank MS buffer
Sample 1	3636	4394	3331	3611	3626	166	45
Sample 2	4574	3942	3107	3885	3393	134	131
Sample 3	4365	4294	3080	3903	3603	96	172
Sample 4	4223	4485	3182	3873
Sample 5			3282
Sample 6			3147
Sample 7			3138

## Sheet: Figure 2E_Venn
In-solution 5078	PCT 5093	proExM-MS 4153	ProteomEx 4500	https://bioinformatics.psb.ugent.be/cgi-bin/liste/Venn/calculate_venn.htpl
sp|A2A5R2|BIG2_MOUSE	sp|Q66JS6|EI3JB_MOUSE	sp|A2A432|CUL4B_MOUSE	sp|A2A432|CUL4B_MOUSE
sp|A2A690|TANC2_MOUSE	sp|Q91YE6|IPO9_MOUSE	sp|A2A5R2|BIG2_MOUSE	sp|A2A5R2|BIG2_MOUSE
sp|A2A699|F1712_MOUSE	sp|P63085|MK01_MOUSE	sp|A2A690|TANC2_MOUSE	sp|A2A690|TANC2_MOUSE
sp|A2ADY9|DDI2_MOUSE	sp|Q63844|MK03_MOUSE	sp|A2A699|F1712_MOUSE	sp|A2A699|F1712_MOUSE
sp|A2AG50|MA7D2_MOUSE	sp|Q8CH72|TRI32_MOUSE	sp|A2A891|CMTA1_MOUSE	sp|A2A8Z1|OSBL9_MOUSE
sp|A2AGT5|CKAP5_MOUSE	sp|Q8BKC5|IPO5_MOUSE	sp|A2A8L1|CHD5_MOUSE	sp|A2ADY9|DDI2_MOUSE
sp|A2AJI0|MA7D1_MOUSE	sp|Q8CH25|SLTM_MOUSE	sp|A2A8L5|PTPRF_MOUSE	sp|A2AG50|MA7D2_MOUSE
sp|A2ALS5|RPGP1_MOUSE	sp|Q91XV3|BASP1_MOUSE	sp|A2A8U2|TM201_MOUSE	sp|A2AGT5|CKAP5_MOUSE
sp|A2ALU4|SHRM2_MOUSE	sp|Q505F5|LRC47_MOUSE	sp|A2A8Z1|OSBL9_MOUSE	sp|A2AJA9|AJM1_MOUSE
sp|A2AN08|UBR4_MOUSE	sp|P42567|EPS15_MOUSE	sp|A2AAJ9|OBSCN_MOUSE	sp|A2AJI0|MA7D1_MOUSE
sp|A2AQ25|SKT_MOUSE	sp|O35226|PSMD4_MOUSE	sp|A2ADY9|DDI2_MOUSE	sp|A2ALS5|RPGP1_MOUSE
sp|A2AWA9|RBGP1_MOUSE	sp|Q8BG32|PSD11_MOUSE	sp|A2AFR3|FRPD4_MOUSE	sp|A2ALU4|SHRM2_MOUSE
sp|A2RT62|FXL16_MOUSE	sp|Q9EP69|SAC1_MOUSE	sp|A2AG50|MA7D2_MOUSE	sp|A2AN08|UBR4_MOUSE
sp|B0V2N1|PTPRS_MOUSE	sp|Q76MZ3|2AAA_MOUSE	sp|A2AGL3|RYR3_MOUSE	sp|A2AQ25|SKT_MOUSE
sp|B1AXV0|FRS1L_MOUSE	sp|Q8C8R3|ANK2_MOUSE	sp|A2AGT5|CKAP5_MOUSE	sp|A2ASQ1|AGRIN_MOUSE
sp|B1AZP2|DLGP4_MOUSE	sp|Q9R1T4|SEPT6_MOUSE	sp|A2AHC3|CAMP1_MOUSE	sp|A2ASZ8|SCMC2_MOUSE
sp|B2RXS4|PLXB2_MOUSE	sp|P97807|FUMH_MOUSE	sp|A2AHG0|LZTS3_MOUSE	sp|A2AWA9|RBGP1_MOUSE
sp|B5TVM2|ILDR2_MOUSE	sp|Q9CZW5|TOM70_MOUSE	sp|A2AJA9|AJM1_MOUSE	sp|A2BDX3|MOCS3_MOUSE
sp|B9EJA2|CTTB2_MOUSE	sp|Q62188|DPYL3_MOUSE	sp|A2AJI0|MA7D1_MOUSE	sp|A2CG49|KALRN_MOUSE
sp|B9EKR1|PRPTZ_MOUSE	sp|P35282|RAB21_MOUSE	sp|A2ALI5|AJAP1_MOUSE	sp|A2RSJ4|UH1BL_MOUSE
sp|D3YVF0|AKAP5_MOUSE	sp|Q9QYX7|PCLO_MOUSE	sp|A2ALS5|RPGP1_MOUSE	sp|A2RT62|FXL16_MOUSE
sp|D3YZI9|PGBD5_MOUSE	sp|Q9Z266|SNAPN_MOUSE	sp|A2ALU4|SHRM2_MOUSE	sp|A6H5Z3|EXC6B_MOUSE
sp|D3YZU1|SHAN1_MOUSE	sp|P62071|RRAS2_MOUSE	sp|A2AN08|UBR4_MOUSE	sp|A6H6A9|RBG1L_MOUSE
sp|D3Z7P3|GLSK_MOUSE	sp|Q3UHB8|CC177_MOUSE	sp|A2AP18|PLCH2_MOUSE	sp|B0V2N1|PTPRS_MOUSE
sp|E9PUL5|PRRT2_MOUSE	sp|Q9Z0V2|KCND2_MOUSE	sp|A2APV2|FMNL2_MOUSE	sp|B1AXV0|FRS1L_MOUSE
sp|E9PVA8|GCN1_MOUSE	sp|Q9QUR8|SEM7A_MOUSE	sp|A2APX8|SCN1A_MOUSE	sp|B1AY13|UBP24_MOUSE
sp|E9Q3L2|PI4KA_MOUSE	sp|A2AGT5|CKAP5_MOUSE	sp|A2AQ07|TBB1_MOUSE	sp|B1AZP2|DLGP4_MOUSE
sp|E9Q6P5|TTC7B_MOUSE	sp|Q60864|STIP1_MOUSE	sp|A2AQ25|SKT_MOUSE	sp|B2RQC6|PYR1_MOUSE
sp|E9Q7X7|NRX2A_MOUSE	sp|G5E8K5|ANK3_MOUSE	sp|A2ARP1|VIP1_MOUSE	sp|B2RXS4|PLXB2_MOUSE
sp|E9Q8I9|FRY_MOUSE	sp|Q61140|BCAR1_MOUSE	sp|A2ARS0|ANR63_MOUSE	sp|B5TVM2|ILDR2_MOUSE
sp|F6SEU4|SYGP1_MOUSE	sp|P62878|RBX1_MOUSE	sp|A2ARZ3|FSIP2_MOUSE	sp|B9EJ86|OSBL8_MOUSE
sp|F6ZDS4|TPR_MOUSE	sp|Q8K0U4|HS12A_MOUSE	sp|A2ASQ1|AGRIN_MOUSE	sp|B9EJA2|CTTB2_MOUSE
sp|F8VPU2|FARP1_MOUSE	sp|Q6PEV3|WIPF2_MOUSE	sp|A2ASS6|TITIN_MOUSE	sp|B9EKR1|PRPTZ_MOUSE
sp|G5E829|AT2B1_MOUSE	sp|Q8C1B7|SEP11_MOUSE	sp|A2ASZ8|SCMC2_MOUSE	sp|D3YVF0|AKAP5_MOUSE
sp|G5E8K5|ANK3_MOUSE	sp|Q8BMG7|RBGPR_MOUSE	sp|A2AWA9|RBGP1_MOUSE	sp|D3YZI9|PGBD5_MOUSE
sp|O08529|CAN2_MOUSE	sp|Q91VK4|ITM2C_MOUSE	sp|A2AWP0|BIRC7_MOUSE	sp|D3YZP9|CCDC6_MOUSE
sp|O08532|CA2D1_MOUSE	sp|P35486|ODPA_MOUSE	sp|A2BDX3|MOCS3_MOUSE	sp|D3YZU1|SHAN1_MOUSE
sp|O08547|SC22B_MOUSE	sp|Q9WU40|MAN1_MOUSE	sp|A2CG49|KALRN_MOUSE	sp|E9PUL5|PRRT2_MOUSE
sp|O08553|DPYL2_MOUSE	sp|Q9R0H0|ACOX1_MOUSE	sp|A2RSJ4|UH1BL_MOUSE	sp|E9PVA8|GCN1_MOUSE
sp|O08579|EMD_MOUSE	sp|Q80TM9|NISCH_MOUSE	sp|A2RSQ0|DEN5B_MOUSE	sp|E9Q3L2|PI4KA_MOUSE
sp|O08585|CLCA_MOUSE	sp|Q3UHL1|CAMKV_MOUSE	sp|A2RT62|FXL16_MOUSE	sp|E9Q557|DESP_MOUSE
sp|O08638|MYH11_MOUSE	sp|Q7TSV4|PGM2_MOUSE	sp|A3KFM7|CHD6_MOUSE	sp|E9Q6P5|TTC7B_MOUSE
sp|O08663|MAP2_MOUSE	sp|Q9CPQ3|TOM22_MOUSE	sp|A4Q9F4|TTL11_MOUSE	sp|E9Q735|UBE4A_MOUSE
sp|O08688|CAN5_MOUSE	sp|O88544|CSN4_MOUSE	sp|A6H584|CO6A5_MOUSE	sp|E9Q7G0|NUMA1_MOUSE
sp|O08709|PRDX6_MOUSE	sp|Q9CR00|PSMD9_MOUSE	sp|A6H5Z3|EXC6B_MOUSE	sp|E9Q7X7|NRX2A_MOUSE
sp|O08749|DLDH_MOUSE	sp|P34152|FAK1_MOUSE	sp|A6H630|ARMT1_MOUSE	sp|E9Q8I9|FRY_MOUSE
sp|O08756|HCD2_MOUSE	sp|Q8VCX5|MICU1_MOUSE	sp|A6H6A9|RBG1L_MOUSE	sp|F6ZDS4|TPR_MOUSE
sp|O08759|UBE3A_MOUSE	sp|P21107|TPM3_MOUSE	sp|A8Y5H7|S14L1_MOUSE	sp|F8VPU2|FARP1_MOUSE
sp|O08788|DCTN1_MOUSE	sp|Q9WVE8|PACN2_MOUSE	sp|A9Z1V5|VW5B1_MOUSE	sp|G3X9K3|BIG1_MOUSE
sp|O08795|GLU2B_MOUSE	sp|Q920N7|SYT12_MOUSE	sp|B0F2B4|NLGN4_MOUSE	sp|G5E829|AT2B1_MOUSE
sp|O08807|PRDX4_MOUSE	sp|P70302|STIM1_MOUSE	sp|B0V2N1|PTPRS_MOUSE	sp|G5E8K5|ANK3_MOUSE
sp|O08810|U5S1_MOUSE	sp|Q9ERK4|XPO2_MOUSE	sp|B1AVZ0|UPP_MOUSE	sp|O08529|CAN2_MOUSE
sp|O08848|RO60_MOUSE	sp|Q80TZ3|AUXI_MOUSE	sp|B1AXH1|NHSL2_MOUSE	sp|O08532|CA2D1_MOUSE
sp|O08914|FAAH1_MOUSE	sp|Q60931|VDAC3_MOUSE	sp|B1AXV0|FRS1L_MOUSE	sp|O08547|SC22B_MOUSE
sp|O08915|AIP_MOUSE	sp|Q8BUV3|GEPH_MOUSE	sp|B1AY13|UBP24_MOUSE	sp|O08553|DPYL2_MOUSE
sp|O08917|FLOT1_MOUSE	sp|O55229|CHKB_MOUSE	sp|B1AZP2|DLGP4_MOUSE	sp|O08579|EMD_MOUSE
sp|O08919|NUMBL_MOUSE	sp|F8VPU2|FARP1_MOUSE	sp|B2RQC6|PYR1_MOUSE	sp|O08582|GTPB1_MOUSE
sp|O08989|RASM_MOUSE	sp|O54781|SRPK2_MOUSE	sp|B2RSH2|GNAI1_MOUSE	sp|O08585|CLCA_MOUSE
sp|O08992|SDCB1_MOUSE	sp|Q9DAK9|PHP14_MOUSE	sp|B2RUJ5|APBA1_MOUSE	sp|O08599|STXB1_MOUSE
sp|O09061|PSB1_MOUSE	sp|Q9QYB8|ADDB_MOUSE	sp|B2RWS6|EP300_MOUSE	sp|O08688|CAN5_MOUSE
sp|O09111|NDUBB_MOUSE	sp|Q9Z2G6|SE1L1_MOUSE	sp|B2RXC1|TPC11_MOUSE	sp|O08709|PRDX6_MOUSE
sp|O09114|PTGDS_MOUSE	sp|Q3UMT1|PP12C_MOUSE	sp|B2RXS4|PLXB2_MOUSE	sp|O08749|DLDH_MOUSE
sp|O09167|RL21_MOUSE	sp|P62960|YBOX1_MOUSE	sp|B2RY56|RBM25_MOUSE	sp|O08756|HCD2_MOUSE
sp|O35083|PLCA_MOUSE	sp|F6ZDS4|TPR_MOUSE	sp|B7ZMP1|XPP3_MOUSE	sp|O08759|UBE3A_MOUSE
sp|O35098|DPYL4_MOUSE	sp|Q3U1F9|PHAG1_MOUSE	sp|B9EJ80|PDZD8_MOUSE	sp|O08788|DCTN1_MOUSE
sp|O35127|C10_MOUSE	sp|Q3UFK8|FRMD8_MOUSE	sp|B9EJ86|OSBL8_MOUSE	sp|O08808|DIAP1_MOUSE
sp|O35129|PHB2_MOUSE	sp|Q9D061|ACBD6_MOUSE	sp|B9EJA2|CTTB2_MOUSE	sp|O08810|U5S1_MOUSE
sp|O35136|NCAM2_MOUSE	sp|P97765|WBP2_MOUSE	sp|B9EKI3|TMF1_MOUSE	sp|O08908|P85B_MOUSE
sp|O35143|ATIF1_MOUSE	sp|P14873|MAP1B_MOUSE	sp|B9EKR1|PRPTZ_MOUSE	sp|O08914|FAAH1_MOUSE
sp|O35215|DOPD_MOUSE	sp|P28660|NCKP1_MOUSE	sp|C0HK79|ARXS1_MOUSE	sp|O08915|AIP_MOUSE
sp|O35226|PSMD4_MOUSE	sp|Q3UHJ0|AAK1_MOUSE	sp|C0HKE1|H2A1B_MOUSE	sp|O08917|FLOT1_MOUSE
sp|O35250|EXOC7_MOUSE	sp|Q9QXS1|PLEC_MOUSE	sp|D3YVF0|AKAP5_MOUSE	sp|O08919|NUMBL_MOUSE
sp|O35286|DHX15_MOUSE	sp|P31650|S6A11_MOUSE	sp|D3YXK1|SAMD1_MOUSE	sp|O08992|SDCB1_MOUSE
sp|O35295|PURB_MOUSE	sp|Q8BPN8|DMXL2_MOUSE	sp|D3YXK2|SAFB1_MOUSE	sp|O09061|PSB1_MOUSE
sp|O35326|SRSF5_MOUSE	sp|Q148V7|K1468_MOUSE	sp|D3YZF7|VS10L_MOUSE	sp|O09111|NDUBB_MOUSE
sp|O35343|IMA3_MOUSE	sp|E9Q4P1|WDFY1_MOUSE	sp|D3YZI9|PGBD5_MOUSE	sp|O09126|SEM4D_MOUSE
sp|O35344|IMA4_MOUSE	sp|Q9JMH9|MY18A_MOUSE	sp|D3YZP9|CCDC6_MOUSE	sp|O09131|GSTO1_MOUSE
sp|O35345|IMA7_MOUSE	sp|O70591|PFD2_MOUSE	sp|D3YZU1|SHAN1_MOUSE	sp|O09167|RL21_MOUSE
sp|O35382|EXOC4_MOUSE	sp|Q91WT4|DJC17_MOUSE	sp|D3Z4R1|HFM1_MOUSE	sp|O35083|PLCA_MOUSE
sp|O35393|EFNB3_MOUSE	sp|Q9DBA8|HUTI_MOUSE	sp|D3Z4S3|PTRD1_MOUSE	sp|O35098|DPYL4_MOUSE
sp|O35405|PLD3_MOUSE	sp|P67778|PHB_MOUSE	sp|D3Z7P3|GLSK_MOUSE	sp|O35099|M3K5_MOUSE
sp|O35409|FOLH1_MOUSE	sp|Q9WUR2|ECI2_MOUSE	sp|E9PUL5|PRRT2_MOUSE	sp|O35129|PHB2_MOUSE
sp|O35459|ECH1_MOUSE	sp|P30416|FKBP4_MOUSE	sp|E9PV86|MCTP1_MOUSE	sp|O35136|NCAM2_MOUSE
sp|O35465|FKBP8_MOUSE	sp|Q68FD5|CLH1_MOUSE	sp|E9PVA8|GCN1_MOUSE	sp|O35143|ATIF1_MOUSE
sp|O35490|BHMT1_MOUSE	sp|P27546|MAP4_MOUSE	sp|E9PVB5|TTC17_MOUSE	sp|O35215|DOPD_MOUSE
sp|O35551|RABE1_MOUSE	sp|O55029|COPB2_MOUSE	sp|E9PZ19|TUTLB_MOUSE	sp|O35226|PSMD4_MOUSE
sp|O35593|PSDE_MOUSE	sp|Q9Z1P6|NDUA7_MOUSE	sp|E9Q3C1|C2CD2_MOUSE	sp|O35239|PTN9_MOUSE
sp|O35609|SCAM3_MOUSE	sp|Q9D1J3|SARNP_MOUSE	sp|E9Q3E1|AL3B2_MOUSE	sp|O35250|EXOC7_MOUSE
sp|O35621|PMM1_MOUSE	sp|Q5SRX1|TM1L2_MOUSE	sp|E9Q3L2|PI4KA_MOUSE	sp|O35286|DHX15_MOUSE
sp|O35633|VIAAT_MOUSE	sp|Q9Z0H8|CLIP2_MOUSE	sp|E9Q401|RYR2_MOUSE	sp|O35295|PURB_MOUSE
sp|O35639|ANXA3_MOUSE	sp|P62259|1433E_MOUSE	sp|E9Q4S1|PDE8B_MOUSE	sp|O35326|SRSF5_MOUSE
sp|O35643|AP1B1_MOUSE	sp|Q8BTI8|SRRM2_MOUSE	sp|E9Q4Z2|ACACB_MOUSE	sp|O35343|IMA3_MOUSE
sp|O35658|C1QBP_MOUSE	sp|Q3UVL4|VPS51_MOUSE	sp|E9Q6B2|CC85C_MOUSE	sp|O35344|IMA4_MOUSE
sp|O35678|MGLL_MOUSE	sp|P47738|ALDH2_MOUSE	sp|E9Q6P5|TTC7B_MOUSE	sp|O35345|IMA7_MOUSE
sp|O35684|NEUS_MOUSE	sp|P13595|NCAM1_MOUSE	sp|E9Q735|UBE4A_MOUSE	sp|O35375|NRP2_MOUSE
sp|O35685|NUDC_MOUSE	sp|Q64674|SPEE_MOUSE	sp|E9Q7D5|ARHG5_MOUSE	sp|O35382|EXOC4_MOUSE
sp|O35737|HNRH1_MOUSE	sp|Q8BK67|RCC2_MOUSE	sp|E9Q7G0|NUMA1_MOUSE	sp|O35405|PLD3_MOUSE
sp|O35841|API5_MOUSE	sp|Q9CQM9|GLRX3_MOUSE	sp|E9Q7X7|NRX2A_MOUSE	sp|O35449|PRRT1_MOUSE
sp|O35857|TIM44_MOUSE	sp|Q9JME5|AP3B2_MOUSE	sp|E9Q8I9|FRY_MOUSE	sp|O35454|CLCN6_MOUSE
sp|O35864|CSN5_MOUSE	sp|P16330|CN37_MOUSE	sp|F6SEU4|SYGP1_MOUSE	sp|O35465|FKBP8_MOUSE
sp|O35874|SATT_MOUSE	sp|P57746|VATD_MOUSE	sp|F6ZDS4|TPR_MOUSE	sp|O35490|BHMT1_MOUSE
sp|O35887|CALU_MOUSE	sp|Q64737|PUR2_MOUSE	sp|F8VPU2|FARP1_MOUSE	sp|O35495|CDK14_MOUSE
sp|O35900|LSM2_MOUSE	sp|P12970|RL7A_MOUSE	sp|G3X9K3|BIG1_MOUSE	sp|O35551|RABE1_MOUSE
sp|O35927|CTND2_MOUSE	sp|Q99NB9|SF3B1_MOUSE	sp|G3XA57|RFIP2_MOUSE	sp|O35566|CD151_MOUSE
sp|O35943|FRDA_MOUSE	sp|Q66L44|CBARP_MOUSE	sp|G5E829|AT2B1_MOUSE	sp|O35593|PSDE_MOUSE
sp|O35954|PITM1_MOUSE	sp|Q99PL5|RRBP1_MOUSE	sp|G5E870|TRIPC_MOUSE	sp|O35598|ADA10_MOUSE
sp|O54734|OST48_MOUSE	sp|O88737|BSN_MOUSE	sp|G5E8K5|ANK3_MOUSE	sp|O35607|BMPR2_MOUSE
sp|O54774|AP3D1_MOUSE	sp|Q80XQ2|TBCD5_MOUSE	sp|O08529|CAN2_MOUSE	sp|O35609|SCAM3_MOUSE
sp|O54829|RGS7_MOUSE	sp|O35927|CTND2_MOUSE	sp|O08530|S1PR1_MOUSE	sp|O35621|PMM1_MOUSE
sp|O54833|CSK22_MOUSE	sp|Q00558|F8I2_MOUSE	sp|O08532|CA2D1_MOUSE	sp|O35633|VIAAT_MOUSE
sp|O54865|GCYB1_MOUSE	sp|A2A8L5|PTPRF_MOUSE	sp|O08539|BIN1_MOUSE	sp|O35639|ANXA3_MOUSE
sp|O54901|OX2G_MOUSE	sp|Q9D8N0|EF1G_MOUSE	sp|O08547|SC22B_MOUSE	sp|O35643|AP1B1_MOUSE
sp|O54931|AKAP2_MOUSE	sp|Q8R071|IP3KA_MOUSE	sp|O08553|DPYL2_MOUSE	sp|O35658|C1QBP_MOUSE
sp|O54962|BAF_MOUSE	sp|O88630|GOSR1_MOUSE	sp|O08576|RUN3A_MOUSE	sp|O35678|MGLL_MOUSE
sp|O54983|CRYM_MOUSE	sp|Q9D0K2|SCOT1_MOUSE	sp|O08579|EMD_MOUSE	sp|O35681|SYT3_MOUSE
sp|O54984|ASNA_MOUSE	sp|O54984|ASNA_MOUSE	sp|O08582|GTPB1_MOUSE	sp|O35682|MYADM_MOUSE
sp|O54988|SLK_MOUSE	sp|Q9D0E1|HNRPM_MOUSE	sp|O08583|THOC4_MOUSE	sp|O35685|NUDC_MOUSE
sp|O54991|CNTP1_MOUSE	sp|P47955|RLA1_MOUSE	sp|O08585|CLCA_MOUSE	sp|O35691|PININ_MOUSE
sp|O55013|TPPC3_MOUSE	sp|Q9WTM5|RUVB2_MOUSE	sp|O08599|STXB1_MOUSE	sp|O35737|HNRH1_MOUSE
sp|O55022|PGRC1_MOUSE	sp|Q80UM7|MOGS_MOUSE	sp|O08638|MYH11_MOUSE	sp|O35841|API5_MOUSE
sp|O55023|IMPA1_MOUSE	sp|Q9ESW4|AGK_MOUSE	sp|O08644|EPHB6_MOUSE	sp|O35857|TIM44_MOUSE
sp|O55029|COPB2_MOUSE	sp|Q5DU25|IQEC2_MOUSE	sp|O08663|MAP2_MOUSE	sp|O35864|CSN5_MOUSE
sp|O55042|SYUA_MOUSE	sp|Q04690|NF1_MOUSE	sp|O08688|CAN5_MOUSE	sp|O35874|SATT_MOUSE
sp|O55074|AKA7A_MOUSE	sp|P80314|TCPB_MOUSE	sp|O08709|PRDX6_MOUSE	sp|O35927|CTND2_MOUSE
sp|O55091|IMPCT_MOUSE	sp|O08599|STXB1_MOUSE	sp|O08739|AMPD3_MOUSE	sp|O35954|PITM1_MOUSE
sp|O55100|SNG1_MOUSE	sp|Q3V1L4|5NTC_MOUSE	sp|O08749|DLDH_MOUSE	sp|O54724|CAVN1_MOUSE
sp|O55106|STRN_MOUSE	sp|Q9CR57|RL14_MOUSE	sp|O08756|HCD2_MOUSE	sp|O54734|OST48_MOUSE
sp|O55125|NIPS1_MOUSE	sp|Q3UKJ7|SMU1_MOUSE	sp|O08759|UBE3A_MOUSE	sp|O54774|AP3D1_MOUSE
sp|O55126|NIPS2_MOUSE	sp|P56959|FUS_MOUSE	sp|O08784|TCOF_MOUSE	sp|O54829|RGS7_MOUSE
sp|O70133|DHX9_MOUSE	sp|Q8BYI9|TENR_MOUSE	sp|O08788|DCTN1_MOUSE	sp|O54833|CSK22_MOUSE
sp|O70172|PI42A_MOUSE	sp|Q80VL1|TDRKH_MOUSE	sp|O08795|GLU2B_MOUSE	sp|O54865|GCYB1_MOUSE
sp|O70194|EIF3D_MOUSE	sp|Q8CIG8|ANM5_MOUSE	sp|O08808|DIAP1_MOUSE	sp|O54901|OX2G_MOUSE
sp|O70251|EF1B_MOUSE	sp|Q6PH08|ERC2_MOUSE	sp|O08810|U5S1_MOUSE	sp|O54931|AKAP2_MOUSE
sp|O70252|HMOX2_MOUSE	sp|Q9CR37|PPDPF_MOUSE	sp|O08842|GFRA2_MOUSE	sp|O54950|AAKG1_MOUSE
sp|O70310|NMT1_MOUSE	sp|Q6KAR6|EXOC3_MOUSE	sp|O08848|RO60_MOUSE	sp|O54962|BAF_MOUSE
sp|O70311|NMT2_MOUSE	sp|Q8C419|GP158_MOUSE	sp|O08908|P85B_MOUSE	sp|O54983|CRYM_MOUSE
sp|O70325|GPX4_MOUSE	sp|P08551|NFL_MOUSE	sp|O08914|FAAH1_MOUSE	sp|O54984|ASNA_MOUSE
sp|O70378|EMC8_MOUSE	sp|Q3UBX0|TM109_MOUSE	sp|O08915|AIP_MOUSE	sp|O54988|SLK_MOUSE
sp|O70400|PDLI1_MOUSE	sp|P11881|ITPR1_MOUSE	sp|O08917|FLOT1_MOUSE	sp|O54991|CNTP1_MOUSE
sp|O70435|PSA3_MOUSE	sp|P97427|DPYL1_MOUSE	sp|O08919|NUMBL_MOUSE	sp|O55013|TPPC3_MOUSE
sp|O70439|STX7_MOUSE	sp|O08553|DPYL2_MOUSE	sp|O08989|RASM_MOUSE	sp|O55017|CAC1B_MOUSE
sp|O70492|SNX3_MOUSE	sp|O35098|DPYL4_MOUSE	sp|O08992|SDCB1_MOUSE	sp|O55022|PGRC1_MOUSE
sp|O70493|SNX12_MOUSE	sp|Q9CR26|VTA1_MOUSE	sp|O08997|ATOX1_MOUSE	sp|O55023|IMPA1_MOUSE
sp|O70503|DHB12_MOUSE	sp|Q4ACU6|SHAN3_MOUSE	sp|O09012|PEX5_MOUSE	sp|O55026|ENTP2_MOUSE
sp|O70589|CSKP_MOUSE	sp|Q99KK2|NEUA_MOUSE	sp|O09061|PSB1_MOUSE	sp|O55029|COPB2_MOUSE
sp|O70591|PFD2_MOUSE	sp|P33173|KIF1A_MOUSE	sp|O09106|HDAC1_MOUSE	sp|O55042|SYUA_MOUSE
sp|O88322|NID2_MOUSE	sp|Q8BVI4|DHPR_MOUSE	sp|O09111|NDUBB_MOUSE	sp|O55091|IMPCT_MOUSE
sp|O88342|WDR1_MOUSE	sp|Q9Z0H4|CELF2_MOUSE	sp|O09114|PTGDS_MOUSE	sp|O55100|SNG1_MOUSE
sp|O88343|S4A4_MOUSE	sp|P28659|CELF1_MOUSE	sp|O09117|SYPL1_MOUSE	sp|O55106|STRN_MOUSE
sp|O88441|MTX2_MOUSE	sp|Q8C8T8|TSR2_MOUSE	sp|O09126|SEM4D_MOUSE	sp|O55125|NIPS1_MOUSE
sp|O88444|ADCY1_MOUSE	sp|Q6ZQK5|ACAP2_MOUSE	sp|O09131|GSTO1_MOUSE	sp|O55126|NIPS2_MOUSE
sp|O88447|KLC1_MOUSE	sp|Q03157|APLP1_MOUSE	sp|O09159|MA2B1_MOUSE	sp|O55222|ILK_MOUSE
sp|O88448|KLC2_MOUSE	sp|Q9CYH2|F213A_MOUSE	sp|O09164|SODE_MOUSE	sp|O55234|PSB5_MOUSE
sp|O88456|CPNS1_MOUSE	sp|Q64487|PTPRD_MOUSE	sp|O09167|RL21_MOUSE	sp|O70133|DHX9_MOUSE
sp|O88485|DC1I1_MOUSE	sp|O88952|LIN7C_MOUSE	sp|O09172|GSH0_MOUSE	sp|O70172|PI42A_MOUSE
sp|O88487|DC1I2_MOUSE	sp|Q8BIQ5|CSTF2_MOUSE	sp|O35047|HOP2_MOUSE	sp|O70194|EIF3D_MOUSE
sp|O88507|CNTFR_MOUSE	sp|Q6ZPJ3|UBE2O_MOUSE	sp|O35066|KIF3C_MOUSE	sp|O70228|ATP9A_MOUSE
sp|O88531|PPT1_MOUSE	sp|A2ALS5|RPGP1_MOUSE	sp|O35083|PLCA_MOUSE	sp|O70251|EF1B_MOUSE
sp|O88532|ZFR_MOUSE	sp|Q8CGC7|SYEP_MOUSE	sp|O35098|DPYL4_MOUSE	sp|O70252|HMOX2_MOUSE
sp|O88533|DDC_MOUSE	sp|B0F2B4|NLGN4_MOUSE	sp|O35114|SCRB2_MOUSE	sp|O70305|ATX2_MOUSE
sp|O88543|CSN3_MOUSE	sp|Q9CZU6|CISY_MOUSE	sp|O35127|C10_MOUSE	sp|O70310|NMT1_MOUSE
sp|O88544|CSN4_MOUSE	sp|P62852|RS25_MOUSE	sp|O35129|PHB2_MOUSE	sp|O70311|NMT2_MOUSE
sp|O88545|CSN6_MOUSE	sp|Q8VBT9|ASPC1_MOUSE	sp|O35136|NCAM2_MOUSE	sp|O70318|E41L2_MOUSE
sp|O88569|ROA2_MOUSE	sp|O35954|PITM1_MOUSE	sp|O35143|ATIF1_MOUSE	sp|O70325|GPX4_MOUSE
sp|O88643|PAK1_MOUSE	sp|Q60676|PPP5_MOUSE	sp|O35166|GOSR2_MOUSE	sp|O70435|PSA3_MOUSE
sp|O88653|LTOR3_MOUSE	sp|P62911|RL32_MOUSE	sp|O35207|CDKA1_MOUSE	sp|O70439|STX7_MOUSE
sp|O88685|PRS6A_MOUSE	sp|Q8BWT1|THIM_MOUSE	sp|O35215|DOPD_MOUSE	sp|O70443|GNAZ_MOUSE
sp|O88696|CLPP_MOUSE	sp|O54786|DFFA_MOUSE	sp|O35218|CPSF2_MOUSE	sp|O70480|VAMP4_MOUSE
sp|O88737|BSN_MOUSE	sp|Q60996|2A5G_MOUSE	sp|O35226|PSMD4_MOUSE	sp|O70481|UBR1_MOUSE
sp|O88741|GDAP1_MOUSE	sp|Q91ZX7|LRP1_MOUSE	sp|O35239|PTN9_MOUSE	sp|O70492|SNX3_MOUSE
sp|O88844|IDHC_MOUSE	sp|Q99JY0|ECHB_MOUSE	sp|O35250|EXOC7_MOUSE	sp|O70493|SNX12_MOUSE
sp|O88851|RBBP9_MOUSE	sp|Q8K2Q0|COMD9_MOUSE	sp|O35286|DHX15_MOUSE	sp|O70503|DHB12_MOUSE
sp|O88910|MPP3_MOUSE	sp|P06745|G6PI_MOUSE	sp|O35295|PURB_MOUSE	sp|O70589|CSKP_MOUSE
sp|O88935|SYN1_MOUSE	sp|O88951|LIN7B_MOUSE	sp|O35326|SRSF5_MOUSE	sp|O70591|PFD2_MOUSE
sp|O88951|LIN7B_MOUSE	sp|Q9EQF6|DPYL5_MOUSE	sp|O35343|IMA3_MOUSE	sp|O88291|ZN326_MOUSE
sp|O88952|LIN7C_MOUSE	sp|Q8CHH9|SEPT8_MOUSE	sp|O35344|IMA4_MOUSE	sp|O88322|NID2_MOUSE
sp|O88958|GNPI1_MOUSE	sp|O70133|DHX9_MOUSE	sp|O35345|IMA7_MOUSE	sp|O88342|WDR1_MOUSE
sp|O88998|NOE1_MOUSE	sp|Q8K394|PLCL2_MOUSE	sp|O35350|CAN1_MOUSE	sp|O88343|S4A4_MOUSE
sp|O89023|TPP1_MOUSE	sp|Q02248|CTNB1_MOUSE	sp|O35375|NRP2_MOUSE	sp|O88441|MTX2_MOUSE
sp|O89053|COR1A_MOUSE	sp|Q8K183|PDXK_MOUSE	sp|O35381|AN32A_MOUSE	sp|O88444|ADCY1_MOUSE
sp|O89079|COPE_MOUSE	sp|P19246|NFH_MOUSE	sp|O35382|EXOC4_MOUSE	sp|O88456|CPNS1_MOUSE
sp|O89086|RBM3_MOUSE	sp|Q9DBG3|AP2B1_MOUSE	sp|O35393|EFNB3_MOUSE	sp|O88485|DC1I1_MOUSE
sp|O89112|LANC1_MOUSE	sp|P19096|FAS_MOUSE	sp|O35405|PLD3_MOUSE	sp|O88487|DC1I2_MOUSE
sp|P00405|COX2_MOUSE	sp|Q8K3G9|DP13B_MOUSE	sp|O35409|FOLH1_MOUSE	sp|O88507|CNTFR_MOUSE
sp|P00416|COX3_MOUSE	sp|Q6P542|ABCF1_MOUSE	sp|O35435|PYRD_MOUSE	sp|O88531|PPT1_MOUSE
sp|P00493|HPRT_MOUSE	sp|Q4VAA2|CDV3_MOUSE	sp|O35449|PRRT1_MOUSE	sp|O88532|ZFR_MOUSE
sp|P01831|THY1_MOUSE	sp|Q91VC3|IF4A3_MOUSE	sp|O35454|CLCN6_MOUSE	sp|O88533|DDC_MOUSE
sp|P02301|H3C_MOUSE	sp|P62322|LSM5_MOUSE	sp|O35459|ECH1_MOUSE	sp|O88543|CSN3_MOUSE
sp|P02463|CO4A1_MOUSE	sp|Q8BLK3|LSAMP_MOUSE	sp|O35465|FKBP8_MOUSE	sp|O88544|CSN4_MOUSE
sp|P02468|LAMC1_MOUSE	sp|Q7TQD2|TPPP_MOUSE	sp|O35474|EDIL3_MOUSE	sp|O88545|CSN6_MOUSE
sp|P03911|NU4M_MOUSE	sp|Q80W47|WIPI2_MOUSE	sp|O35495|CDK14_MOUSE	sp|O88569|ROA2_MOUSE
sp|P03930|ATP8_MOUSE	sp|Q9D0M3|CY1_MOUSE	sp|O35526|STX1A_MOUSE	sp|O88587|COMT_MOUSE
sp|P04370|MBP_MOUSE	sp|Q9JKR6|HYOU1_MOUSE	sp|O35551|RABE1_MOUSE	sp|O88597|BECN1_MOUSE
sp|P04925|PRIO_MOUSE	sp|Q9D6K8|FUND2_MOUSE	sp|O35566|CD151_MOUSE	sp|O88602|CCG2_MOUSE
sp|P05132|KAPCA_MOUSE	sp|Q8BGZ4|CDC23_MOUSE	sp|O35593|PSDE_MOUSE	sp|O88643|PAK1_MOUSE
sp|P05201|AATC_MOUSE	sp|Q99KH8|STK24_MOUSE	sp|O35598|ADA10_MOUSE	sp|O88685|PRS6A_MOUSE
sp|P05202|AATM_MOUSE	sp|Q9Z2W1|STK25_MOUSE	sp|O35607|BMPR2_MOUSE	sp|O88696|CLPP_MOUSE
sp|P06745|G6PI_MOUSE	sp|Q8BMF4|ODP2_MOUSE	sp|O35609|SCAM3_MOUSE	sp|O88712|CTBP1_MOUSE
sp|P06797|CATL1_MOUSE	sp|Q9D6Y9|GLGB_MOUSE	sp|O35621|PMM1_MOUSE	sp|O88737|BSN_MOUSE
sp|P06801|MAOX_MOUSE	sp|O35969|GAMT_MOUSE	sp|O35633|VIAAT_MOUSE	sp|O88738|BIRC6_MOUSE
sp|P06837|NEUM_MOUSE	sp|Q3TDN2|FAF2_MOUSE	sp|O35639|ANXA3_MOUSE	sp|O88741|GDAP1_MOUSE
sp|P07146|TRY2_MOUSE	sp|A2AG50|MA7D2_MOUSE	sp|O35643|AP1B1_MOUSE	sp|O88844|IDHC_MOUSE
sp|P07309|TTHY_MOUSE	sp|Q9D819|IPYR_MOUSE	sp|O35658|C1QBP_MOUSE	sp|O88845|AKA10_MOUSE
sp|P07356|ANXA2_MOUSE	sp|Q9D0S9|HINT2_MOUSE	sp|O35668|HAP1_MOUSE	sp|O88851|RBBP9_MOUSE
sp|P07901|HS90A_MOUSE	sp|Q9CQJ1|HIG2A_MOUSE	sp|O35678|MGLL_MOUSE	sp|O88910|MPP3_MOUSE
sp|P08003|PDIA4_MOUSE	sp|Q8CI94|PYGB_MOUSE	sp|O35681|SYT3_MOUSE	sp|O88935|SYN1_MOUSE
sp|P08030|APT_MOUSE	sp|Q9JIS5|SV2A_MOUSE	sp|O35682|MYADM_MOUSE	sp|O88951|LIN7B_MOUSE
sp|P08113|ENPL_MOUSE	sp|Q922H2|PDK3_MOUSE	sp|O35683|NDUA1_MOUSE	sp|O88958|GNPI1_MOUSE
sp|P08226|APOE_MOUSE	sp|Q9JJA9|GRASP_MOUSE	sp|O35685|NUDC_MOUSE	sp|O88998|NOE1_MOUSE
sp|P08228|SODC_MOUSE	sp|Q8K0T0|RTN1_MOUSE	sp|O35691|PININ_MOUSE	sp|O89023|TPP1_MOUSE
sp|P08249|MDHM_MOUSE	sp|P48453|PP2BB_MOUSE	sp|O35704|SPTC1_MOUSE	sp|O89053|COR1A_MOUSE
sp|P08551|NFL_MOUSE	sp|P47809|MP2K4_MOUSE	sp|O35710|NOCT_MOUSE	sp|O89079|COPE_MOUSE
sp|P09055|ITB1_MOUSE	sp|Q9EPJ9|ARFG1_MOUSE	sp|O35737|HNRH1_MOUSE	sp|O89086|RBM3_MOUSE
sp|P09103|PDIA1_MOUSE	sp|Q8VC30|TKFC_MOUSE	sp|O35841|API5_MOUSE	sp|O89112|LANC1_MOUSE
sp|P09405|NUCL_MOUSE	sp|Q810U3|NFASC_MOUSE	sp|O35857|TIM44_MOUSE	sp|P00397|COX1_MOUSE
sp|P09528|FRIH_MOUSE	sp|P47199|QOR_MOUSE	sp|O35864|CSN5_MOUSE	sp|P00405|COX2_MOUSE
sp|P09541|MYL4_MOUSE	sp|Q8BLY2|SYTC2_MOUSE	sp|O35874|SATT_MOUSE	sp|P00416|COX3_MOUSE
sp|P09602|HMGN2_MOUSE	sp|Q8BJY1|PSMD5_MOUSE	sp|O35887|CALU_MOUSE	sp|P00493|HPRT_MOUSE
sp|P09671|SODM_MOUSE	sp|P62996|TRA2B_MOUSE	sp|O35900|LSM2_MOUSE	sp|P00848|ATP6_MOUSE
sp|P0C027|NUD10_MOUSE	sp|Q922J3|CLIP1_MOUSE	sp|O35927|CTND2_MOUSE	sp|P01831|THY1_MOUSE
sp|P0C0S6|H2AZ_MOUSE	sp|P05064|ALDOA_MOUSE	sp|O35943|FRDA_MOUSE	sp|P02463|CO4A1_MOUSE
sp|P0C192|LRC4B_MOUSE	sp|Q9JIG7|CCD22_MOUSE	sp|O35954|PITM1_MOUSE	sp|P03888|NU1M_MOUSE
sp|P0C7L0|WIPF3_MOUSE	sp|P62827|RAN_MOUSE	sp|O35972|RM23_MOUSE	sp|P03893|NU2M_MOUSE
sp|P0CG49|UBB_MOUSE	sp|Q8C181|MBNL2_MOUSE	sp|O35988|SDC4_MOUSE	sp|P03911|NU4M_MOUSE
sp|P10493|NID1_MOUSE	sp|Q9WV98|TIM9_MOUSE	sp|O54724|CAVN1_MOUSE	sp|P03921|NU5M_MOUSE
sp|P10518|HEM2_MOUSE	sp|Q9D7B6|ACAD8_MOUSE	sp|O54734|OST48_MOUSE	sp|P04370|MBP_MOUSE
sp|P10605|CATB_MOUSE	sp|Q91ZM2|SH2B1_MOUSE	sp|O54754|AOXA_MOUSE	sp|P04925|PRIO_MOUSE
sp|P10630|IF4A2_MOUSE	sp|P06837|NEUM_MOUSE	sp|O54774|AP3D1_MOUSE	sp|P05132|KAPCA_MOUSE
sp|P10637|TAU_MOUSE	sp|Q6PB44|PTN23_MOUSE	sp|O54781|SRPK2_MOUSE	sp|P05201|AATC_MOUSE
sp|P10639|THIO_MOUSE	sp|P53986|MOT1_MOUSE	sp|O54786|DFFA_MOUSE	sp|P05202|AATM_MOUSE
sp|P10833|RRAS_MOUSE	sp|Q8CCB4|VPS53_MOUSE	sp|O54828|RGS9_MOUSE	sp|P06745|G6PI_MOUSE
sp|P10852|4F2_MOUSE	sp|Q9JKP5|MBNL1_MOUSE	sp|O54829|RGS7_MOUSE	sp|P06801|MAOX_MOUSE
sp|P10922|H10_MOUSE	sp|Q62318|TIF1B_MOUSE	sp|O54833|CSK22_MOUSE	sp|P06837|NEUM_MOUSE
sp|P11031|TCP4_MOUSE	sp|D3YZU1|SHAN1_MOUSE	sp|O54865|GCYB1_MOUSE	sp|P07356|ANXA2_MOUSE
sp|P11352|GPX1_MOUSE	sp|O88384|VTI1B_MOUSE	sp|O54879|HMGB3_MOUSE	sp|P07759|SPA3K_MOUSE
sp|P11404|FABPH_MOUSE	sp|Q9QZQ8|H2AY_MOUSE	sp|O54901|OX2G_MOUSE	sp|P07901|HS90A_MOUSE
sp|P11531|DMD_MOUSE	sp|Q91V12|BACH_MOUSE	sp|O54916|REPS1_MOUSE	sp|P08003|PDIA4_MOUSE
sp|P11627|L1CAM_MOUSE	sp|P31324|KAP3_MOUSE	sp|O54946|DNJB6_MOUSE	sp|P08113|ENPL_MOUSE
sp|P11798|KCC2A_MOUSE	sp|Q9EPL2|CSTN1_MOUSE	sp|O54950|AAKG1_MOUSE	sp|P08122|CO4A2_MOUSE
sp|P11983|TCPA_MOUSE	sp|Q9Z0R4|ITSN1_MOUSE	sp|O54962|BAF_MOUSE	sp|P08226|APOE_MOUSE
sp|P12023|A4_MOUSE	sp|Q8CG76|ARK72_MOUSE	sp|O54983|CRYM_MOUSE	sp|P08228|SODC_MOUSE
sp|P12367|KAP2_MOUSE	sp|P54822|PUR8_MOUSE	sp|O54984|ASNA_MOUSE	sp|P08249|MDHM_MOUSE
sp|P12382|PFKAL_MOUSE	sp|Q6NZB0|DNJC8_MOUSE	sp|O54988|SLK_MOUSE	sp|P08551|NFL_MOUSE
sp|P12658|CALB1_MOUSE	sp|P97429|ANXA4_MOUSE	sp|O54990|PROM1_MOUSE	sp|P08553|NFM_MOUSE
sp|P12787|COX5A_MOUSE	sp|Q8VCW8|ACSF2_MOUSE	sp|O54991|CNTP1_MOUSE	sp|P09055|ITB1_MOUSE
sp|P12815|PDCD6_MOUSE	sp|P19536|COX5B_MOUSE	sp|O55013|TPPC3_MOUSE	sp|P09103|PDIA1_MOUSE
sp|P12849|KAP1_MOUSE	sp|Q811D0|DLG1_MOUSE	sp|O55017|CAC1B_MOUSE	sp|P09405|NUCL_MOUSE
sp|P12960|CNTN1_MOUSE	sp|O70305|ATX2_MOUSE	sp|O55022|PGRC1_MOUSE	sp|P09528|FRIH_MOUSE
sp|P12961|7B2_MOUSE	sp|Q8BGD9|IF4B_MOUSE	sp|O55023|IMPA1_MOUSE	sp|P09602|HMGN2_MOUSE
sp|P12970|RL7A_MOUSE	sp|Q99PU5|ACBG1_MOUSE	sp|O55026|ENTP2_MOUSE	sp|P09671|SODM_MOUSE
sp|P13595|NCAM1_MOUSE	sp|P27773|PDIA3_MOUSE	sp|O55029|COPB2_MOUSE	sp|P0C7L0|WIPF3_MOUSE
sp|P13707|GPDA_MOUSE	sp|Q8CC35|SYNPO_MOUSE	sp|O55033|NCK2_MOUSE	sp|P0CG49|UBB_MOUSE
sp|P14094|AT1B1_MOUSE	sp|Q6DFV3|RHG21_MOUSE	sp|O55042|SYUA_MOUSE	sp|P10493|NID1_MOUSE
sp|P14106|C1QB_MOUSE	sp|P70429|EVL_MOUSE	sp|O55057|PDE6D_MOUSE	sp|P10518|HEM2_MOUSE
sp|P14115|RL27A_MOUSE	sp|O08688|CAN5_MOUSE	sp|O55060|TPMT_MOUSE	sp|P10605|CATB_MOUSE
sp|P14131|RS16_MOUSE	sp|E9PUL5|PRRT2_MOUSE	sp|O55091|IMPCT_MOUSE	sp|P10637|TAU_MOUSE
sp|P14148|RL7_MOUSE	sp|Q9Z1Q2|ABHGA_MOUSE	sp|O55100|SNG1_MOUSE	sp|P10639|THIO_MOUSE
sp|P14152|MDHC_MOUSE	sp|Q9DCL8|IPP2_MOUSE	sp|O55106|STRN_MOUSE	sp|P10852|4F2_MOUSE
sp|P14206|RSSA_MOUSE	sp|Q9CRB6|TPPP3_MOUSE	sp|O55125|NIPS1_MOUSE	sp|P10922|H10_MOUSE
sp|P14576|SRP54_MOUSE	sp|Q68EF6|BEGIN_MOUSE	sp|O55126|NIPS2_MOUSE	sp|P11031|TCP4_MOUSE
sp|P14685|PSMD3_MOUSE	sp|Q9CWM4|PFD1_MOUSE	sp|O55128|SAP18_MOUSE	sp|P11087|CO1A1_MOUSE
sp|P14733|LMNB1_MOUSE	sp|Q8VBY2|KKCC1_MOUSE	sp|O55131|SEPT7_MOUSE	sp|P11352|GPX1_MOUSE
sp|P14824|ANXA6_MOUSE	sp|Q80Z38|SHAN2_MOUSE	sp|O55135|IF6_MOUSE	sp|P11404|FABPH_MOUSE
sp|P14869|RLA0_MOUSE	sp|Q920Q4|VPS16_MOUSE	sp|O55137|ACOT1_MOUSE	sp|P11531|DMD_MOUSE
sp|P14873|MAP1B_MOUSE	sp|Q9Z1Z2|STRAP_MOUSE	sp|O55142|RL35A_MOUSE	sp|P11627|L1CAM_MOUSE
sp|P15105|GLNA_MOUSE	sp|P26039|TLN1_MOUSE	sp|O55143|AT2A2_MOUSE	sp|P11798|KCC2A_MOUSE
sp|P15116|CADH2_MOUSE	sp|Q9JK23|PSMG1_MOUSE	sp|O55201|SPT5H_MOUSE	sp|P11983|TCPA_MOUSE
sp|P15508|SPTB1_MOUSE	sp|Q9JKK7|TMOD2_MOUSE	sp|O55222|ILK_MOUSE	sp|P12023|A4_MOUSE
sp|P15532|NDKA_MOUSE	sp|P12367|KAP2_MOUSE	sp|O55229|CHKB_MOUSE	sp|P12367|KAP2_MOUSE
sp|P16014|SCG1_MOUSE	sp|Q99104|MYO5A_MOUSE	sp|O55234|PSB5_MOUSE	sp|P12382|PFKAL_MOUSE
sp|P16015|CAH3_MOUSE	sp|Q9D6T0|NOSIP_MOUSE	sp|O55236|MCE1_MOUSE	sp|P12658|CALB1_MOUSE
sp|P16045|LEG1_MOUSE	sp|Q921Q7|RIN1_MOUSE	sp|O70126|AURKB_MOUSE	sp|P12787|COX5A_MOUSE
sp|P16054|KPCE_MOUSE	sp|Q9JHU4|DYHC1_MOUSE	sp|O70133|DHX9_MOUSE	sp|P12815|PDCD6_MOUSE
sp|P16283|B3A3_MOUSE	sp|Q9CZY3|UB2V1_MOUSE	sp|O70152|DPM1_MOUSE	sp|P12849|KAP1_MOUSE
sp|P16330|CN37_MOUSE	sp|Q9Z268|RASL1_MOUSE	sp|O70161|PI51C_MOUSE	sp|P12960|CNTN1_MOUSE
sp|P16332|MUTA_MOUSE	sp|P63054|PCP4_MOUSE	sp|O70166|STMN3_MOUSE	sp|P12970|RL7A_MOUSE
sp|P16460|ASSY_MOUSE	sp|Q02053|UBA1_MOUSE	sp|O70172|PI42A_MOUSE	sp|P13595|NCAM1_MOUSE
sp|P16675|PPGB_MOUSE	sp|P28474|ADHX_MOUSE	sp|O70194|EIF3D_MOUSE	sp|P14094|AT1B1_MOUSE
sp|P17095|HMGA1_MOUSE	sp|Q99LC5|ETFA_MOUSE	sp|O70228|ATP9A_MOUSE	sp|P14131|RS16_MOUSE
sp|P17156|HSP72_MOUSE	sp|Q91YR7|PRP6_MOUSE	sp|O70250|PGAM2_MOUSE	sp|P14148|RL7_MOUSE
sp|P17426|AP2A1_MOUSE	sp|P70168|IMB1_MOUSE	sp|O70251|EF1B_MOUSE	sp|P14152|MDHC_MOUSE
sp|P17427|AP2A2_MOUSE	sp|Q6P3A8|ODBB_MOUSE	sp|O70252|HMOX2_MOUSE	sp|P14206|RSSA_MOUSE
sp|P17439|GLCM_MOUSE	sp|Q8C437|PEX5R_MOUSE	sp|O70274|TP4A2_MOUSE	sp|P14231|AT1B2_MOUSE
sp|P17563|SBP1_MOUSE	sp|Q3TXS7|PSMD1_MOUSE	sp|O70291|GRK4_MOUSE	sp|P14602|HSPB1_MOUSE
sp|P17665|COX7C_MOUSE	sp|Q61545|EWS_MOUSE	sp|O70293|GRK6_MOUSE	sp|P14685|PSMD3_MOUSE
sp|P17751|TPIS_MOUSE	sp|P63328|PP2BA_MOUSE	sp|O70305|ATX2_MOUSE	sp|P14733|LMNB1_MOUSE
sp|P17809|GTR1_MOUSE	sp|Q99PV0|PRP8_MOUSE	sp|O70310|NMT1_MOUSE	sp|P14869|RLA0_MOUSE
sp|P17879|HS71B_MOUSE	sp|Q03173|ENAH_MOUSE	sp|O70311|NMT2_MOUSE	sp|P14873|MAP1B_MOUSE
sp|P18242|CATD_MOUSE	sp|Q9D8U8|SNX5_MOUSE	sp|O70318|E41L2_MOUSE	sp|P15105|GLNA_MOUSE
sp|P18572|BASI_MOUSE	sp|P17183|ENOG_MOUSE	sp|O70325|GPX4_MOUSE	sp|P15116|CADH2_MOUSE
sp|P18760|COF1_MOUSE	sp|P17182|ENOA_MOUSE	sp|O70340|NPTX2_MOUSE	sp|P15508|SPTB1_MOUSE
sp|P19096|FAS_MOUSE	sp|Q8K354|CBR3_MOUSE	sp|O70370|CATS_MOUSE	sp|P15532|NDKA_MOUSE
sp|P19246|NFH_MOUSE	sp|Q6PE01|SNR40_MOUSE	sp|O70378|EMC8_MOUSE	sp|P16283|B3A3_MOUSE
sp|P19253|RL13A_MOUSE	sp|Q9QYC0|ADDA_MOUSE	sp|O70400|PDLI1_MOUSE	sp|P16330|CN37_MOUSE
sp|P19536|COX5B_MOUSE	sp|P51660|DHB4_MOUSE	sp|O70435|PSA3_MOUSE	sp|P16332|MUTA_MOUSE
sp|P19783|COX41_MOUSE	sp|P45952|ACADM_MOUSE	sp|O70439|STX7_MOUSE	sp|P16460|ASSY_MOUSE
sp|P20029|BIP_MOUSE	sp|Q505D7|OPA3_MOUSE	sp|O70443|GNAZ_MOUSE	sp|P16627|HS71L_MOUSE
sp|P20060|HEXB_MOUSE	sp|Q8CGF6|WDR47_MOUSE	sp|O70451|MOT2_MOUSE	sp|P17156|HSP72_MOUSE
sp|P20065|TYB4_MOUSE	sp|Q8BWF0|SSDH_MOUSE	sp|O70475|UGDH_MOUSE	sp|P17225|PTBP1_MOUSE
sp|P20108|PRDX3_MOUSE	sp|Q9CQW1|YKT6_MOUSE	sp|O70480|VAMP4_MOUSE	sp|P17426|AP2A1_MOUSE
sp|P20444|KPCA_MOUSE	sp|P48678|LMNA_MOUSE	sp|O70492|SNX3_MOUSE	sp|P17427|AP2A2_MOUSE
sp|P20917|MAG_MOUSE	sp|P51881|ADT2_MOUSE	sp|O70493|SNX12_MOUSE	sp|P17563|SBP1_MOUSE
sp|P21107|TPM3_MOUSE	sp|P48962|ADT1_MOUSE	sp|O70503|DHB12_MOUSE	sp|P17665|COX7C_MOUSE
sp|P21126|UBL4A_MOUSE	sp|Q9DBJ1|PGAM1_MOUSE	sp|O70551|SRPK1_MOUSE	sp|P17751|TPIS_MOUSE
sp|P21460|CYTC_MOUSE	sp|Q6PDQ2|CHD4_MOUSE	sp|O70566|DIAP2_MOUSE	sp|P17809|GTR1_MOUSE
sp|P21619|LMNB2_MOUSE	sp|Q8VDP4|CCAR2_MOUSE	sp|O70589|CSKP_MOUSE	sp|P17879|HS71B_MOUSE
sp|P21661|NEC2_MOUSE	sp|Q9D0I9|SYRC_MOUSE	sp|O70591|PFD2_MOUSE	sp|P18052|PTPRA_MOUSE
sp|P21836|ACES_MOUSE	sp|P52760|RIDA_MOUSE	sp|O88271|CFDP1_MOUSE	sp|P18242|CATD_MOUSE
sp|P22005|PENK_MOUSE	sp|O70311|NMT2_MOUSE	sp|O88291|ZN326_MOUSE	sp|P18572|BASI_MOUSE
sp|P22315|HEMH_MOUSE	sp|O70310|NMT1_MOUSE	sp|O88307|SORL_MOUSE	sp|P18760|COF1_MOUSE
sp|P23116|EIF3A_MOUSE	sp|P12815|PDCD6_MOUSE	sp|O88322|NID2_MOUSE	sp|P19096|FAS_MOUSE
sp|P23198|CBX3_MOUSE	sp|Q791V5|MTCH2_MOUSE	sp|O88342|WDR1_MOUSE	sp|P19253|RL13A_MOUSE
sp|P23242|CXA1_MOUSE	sp|Q8C854|MYEF2_MOUSE	sp|O88343|S4A4_MOUSE	sp|P19536|COX5B_MOUSE
sp|P23492|PNPH_MOUSE	sp|Q8C561|LMBD2_MOUSE	sp|O88384|VTI1B_MOUSE	sp|P19783|COX41_MOUSE
sp|P23506|PIMT_MOUSE	sp|Q6PHS9|CA2D2_MOUSE	sp|O88441|MTX2_MOUSE	sp|P20029|BIP_MOUSE
sp|P23591|FCL_MOUSE	sp|P11404|FABPH_MOUSE	sp|O88444|ADCY1_MOUSE	sp|P20060|HEXB_MOUSE
sp|P23818|GRIA1_MOUSE	sp|O70589|CSKP_MOUSE	sp|O88447|KLC1_MOUSE	sp|P20065|TYB4_MOUSE
sp|P23819|GRIA2_MOUSE	sp|Q9CPX6|ATG3_MOUSE	sp|O88448|KLC2_MOUSE	sp|P20108|PRDX3_MOUSE
sp|P23927|CRYAB_MOUSE	sp|Q62442|VAMP1_MOUSE	sp|O88456|CPNS1_MOUSE	sp|P20444|KPCA_MOUSE
sp|P24270|CATA_MOUSE	sp|P63044|VAMP2_MOUSE	sp|O88485|DC1I1_MOUSE	sp|P20917|MAG_MOUSE
sp|P24288|BCAT1_MOUSE	sp|Q99JX3|GORS2_MOUSE	sp|O88487|DC1I2_MOUSE	sp|P21126|UBL4A_MOUSE
sp|P24527|LKHA4_MOUSE	sp|Q8BK64|AHSA1_MOUSE	sp|O88491|NSD1_MOUSE	sp|P21460|CYTC_MOUSE
sp|P24547|IMDH2_MOUSE	sp|O89084|PDE4A_MOUSE	sp|O88507|CNTFR_MOUSE	sp|P21619|LMNB2_MOUSE
sp|P25444|RS2_MOUSE	sp|Q9R1V6|ADA22_MOUSE	sp|O88520|SHOC2_MOUSE	sp|P21981|TGM2_MOUSE
sp|P26039|TLN1_MOUSE	sp|Q8BFR5|EFTU_MOUSE	sp|O88531|PPT1_MOUSE	sp|P22315|HEMH_MOUSE
sp|P26040|EZRI_MOUSE	sp|Q78PY7|SND1_MOUSE	sp|O88532|ZFR_MOUSE	sp|P23116|EIF3A_MOUSE
sp|P26041|MOES_MOUSE	sp|Q8VH51|RBM39_MOUSE	sp|O88533|DDC_MOUSE	sp|P23198|CBX3_MOUSE
sp|P26043|RADI_MOUSE	sp|Q9CTY5|MICU3_MOUSE	sp|O88537|FPRS3_MOUSE	sp|P23242|CXA1_MOUSE
sp|P26231|CTNA1_MOUSE	sp|P70236|MP2K6_MOUSE	sp|O88543|CSN3_MOUSE	sp|P23463|HXD8_MOUSE
sp|P26339|CMGA_MOUSE	sp|Q9Z315|SNUT1_MOUSE	sp|O88544|CSN4_MOUSE	sp|P23492|PNPH_MOUSE
sp|P26350|PTMA_MOUSE	sp|Q8BWY3|ERF1_MOUSE	sp|O88545|CSN6_MOUSE	sp|P23506|PIMT_MOUSE
sp|P26369|U2AF2_MOUSE	sp|P62869|ELOB_MOUSE	sp|O88569|ROA2_MOUSE	sp|P23818|GRIA1_MOUSE
sp|P26516|PSMD7_MOUSE	sp|P62311|LSM3_MOUSE	sp|O88587|COMT_MOUSE	sp|P23819|GRIA2_MOUSE
sp|P26638|SYSC_MOUSE	sp|Q9D289|TPC6B_MOUSE	sp|O88597|BECN1_MOUSE	sp|P23927|CRYAB_MOUSE
sp|P26645|MARCS_MOUSE	sp|Q3UHD6|SNX27_MOUSE	sp|O88602|CCG2_MOUSE	sp|P24270|CATA_MOUSE
sp|P26883|FKB1A_MOUSE	sp|P61971|NTF2_MOUSE	sp|O88630|GOSR1_MOUSE	sp|P24288|BCAT1_MOUSE
sp|P27546|MAP4_MOUSE	sp|Q9QUR7|PIN1_MOUSE	sp|O88643|PAK1_MOUSE	sp|P24369|PPIB_MOUSE
sp|P27612|PLAP_MOUSE	sp|P56812|PDCD5_MOUSE	sp|O88653|LTOR3_MOUSE	sp|P24472|GSTA4_MOUSE
sp|P27659|RL3_MOUSE	sp|P35700|PRDX1_MOUSE	sp|O88667|RAD_MOUSE	sp|P24527|LKHA4_MOUSE
sp|P27773|PDIA3_MOUSE	sp|P70349|HINT1_MOUSE	sp|O88685|PRS6A_MOUSE	sp|P24668|MPRD_MOUSE
sp|P28271|ACOC_MOUSE	sp|Q99JH7|CSTN3_MOUSE	sp|O88696|CLPP_MOUSE	sp|P25444|RS2_MOUSE
sp|P28352|APEX1_MOUSE	sp|Q7TQF7|AMPH_MOUSE	sp|O88703|HCN2_MOUSE	sp|P26039|TLN1_MOUSE
sp|P28650|PURA1_MOUSE	sp|Q9Z0P4|PALM_MOUSE	sp|O88704|HCN1_MOUSE	sp|P26040|EZRI_MOUSE
sp|P28652|KCC2B_MOUSE	sp|Q61879|MYH10_MOUSE	sp|O88705|HCN3_MOUSE	sp|P26041|MOES_MOUSE
sp|P28656|NP1L1_MOUSE	sp|P47791|GSHR_MOUSE	sp|O88712|CTBP1_MOUSE	sp|P26043|RADI_MOUSE
sp|P28658|ATX10_MOUSE	sp|P47753|CAZA1_MOUSE	sp|O88735|MAP7_MOUSE	sp|P26231|CTNA1_MOUSE
sp|P28659|CELF1_MOUSE	sp|Q99MR0|ACL6B_MOUSE	sp|O88737|BSN_MOUSE	sp|P26369|U2AF2_MOUSE
sp|P28663|SNAB_MOUSE	sp|Q9D3A9|TTYH1_MOUSE	sp|O88738|BIRC6_MOUSE	sp|P26443|DHE3_MOUSE
sp|P28667|MRP_MOUSE	sp|O35465|FKBP8_MOUSE	sp|O88741|GDAP1_MOUSE	sp|P26450|P85A_MOUSE
sp|P28738|KIF5C_MOUSE	sp|P62141|PP1B_MOUSE	sp|O88746|TOM1_MOUSE	sp|P26516|PSMD7_MOUSE
sp|P28740|KIF2A_MOUSE	sp|Q5DU31|ICEF1_MOUSE	sp|O88809|DCX_MOUSE	sp|P26638|SYSC_MOUSE
sp|P28867|KPCD_MOUSE	sp|Q8BG39|SV2B_MOUSE	sp|O88819|FUT9_MOUSE	sp|P26645|MARCS_MOUSE
sp|P29341|PABP1_MOUSE	sp|O08749|DLDH_MOUSE	sp|O88844|IDHC_MOUSE	sp|P26883|FKB1A_MOUSE
sp|P29416|HEXA_MOUSE	sp|P62242|RS8_MOUSE	sp|O88845|AKA10_MOUSE	sp|P27546|MAP4_MOUSE
sp|P29533|VCAM1_MOUSE	sp|P62334|PRS10_MOUSE	sp|O88851|RBBP9_MOUSE	sp|P27612|PLAP_MOUSE
sp|P29595|NEDD8_MOUSE	sp|P30115|GSTA3_MOUSE	sp|O88855|LT4R1_MOUSE	sp|P27659|RL3_MOUSE
sp|P29758|OAT_MOUSE	sp|Q7TSJ2|MAP6_MOUSE	sp|O88910|MPP3_MOUSE	sp|P27671|RGRF1_MOUSE
sp|P30416|FKBP4_MOUSE	sp|P63087|PP1G_MOUSE	sp|O88935|SYN1_MOUSE	sp|P27773|PDIA3_MOUSE
sp|P30999|CTND1_MOUSE	sp|P28656|NP1L1_MOUSE	sp|O88951|LIN7B_MOUSE	sp|P28271|ACOC_MOUSE
sp|P31230|AIMP1_MOUSE	sp|P61222|ABCE1_MOUSE	sp|O88952|LIN7C_MOUSE	sp|P28352|APEX1_MOUSE
sp|P31324|KAP3_MOUSE	sp|Q6PIE5|AT1A2_MOUSE	sp|O88958|GNPI1_MOUSE	sp|P28571|SC6A9_MOUSE
sp|P31648|SC6A1_MOUSE	sp|Q91YD9|WASL_MOUSE	sp|O88986|KBL_MOUSE	sp|P28650|PURA1_MOUSE
sp|P31786|ACBP_MOUSE	sp|Q6PIC6|AT1A3_MOUSE	sp|O88998|NOE1_MOUSE	sp|P28652|KCC2B_MOUSE
sp|P31938|MP2K1_MOUSE	sp|Q8VDN2|AT1A1_MOUSE	sp|O89001|CBPD_MOUSE	sp|P28656|NP1L1_MOUSE
sp|P32020|NLTP_MOUSE	sp|P63082|VATL_MOUSE	sp|O89023|TPP1_MOUSE	sp|P28658|ATX10_MOUSE
sp|P32037|GTR3_MOUSE	sp|P10649|GSTM1_MOUSE	sp|O89026|ROBO1_MOUSE	sp|P28659|CELF1_MOUSE
sp|P32067|LA_MOUSE	sp|Q5RJI5|BRSK1_MOUSE	sp|O89051|ITM2B_MOUSE	sp|P28663|SNAB_MOUSE
sp|P32848|PRVA_MOUSE	sp|Q99KL7|RAB28_MOUSE	sp|O89053|COR1A_MOUSE	sp|P28667|MRP_MOUSE
sp|P32921|SYWC_MOUSE	sp|Q6P9R2|OXSR1_MOUSE	sp|O89079|COPE_MOUSE	sp|P28738|KIF5C_MOUSE
sp|P34022|RANG_MOUSE	sp|O08583|THOC4_MOUSE	sp|O89084|PDE4A_MOUSE	sp|P28740|KIF2A_MOUSE
sp|P34152|FAK1_MOUSE	sp|Q6ZWY8|TYB10_MOUSE	sp|O89086|RBM3_MOUSE	sp|P28741|KIF3A_MOUSE
sp|P34884|MIF_MOUSE	sp|Q8BGN3|ENPP6_MOUSE	sp|O89106|FHIT_MOUSE	sp|P28867|KPCD_MOUSE
sp|P34914|HYES_MOUSE	sp|Q8VBX6|MPDZ_MOUSE	sp|O89112|LANC1_MOUSE	sp|P29341|PABP1_MOUSE
sp|P35278|RAB5C_MOUSE	sp|Q91V41|RAB14_MOUSE	sp|O89114|DNJB5_MOUSE	sp|P29387|GBB4_MOUSE
sp|P35282|RAB21_MOUSE	sp|P47754|CAZA2_MOUSE	sp|O89116|VTI1A_MOUSE	sp|P29533|VCAM1_MOUSE
sp|P35288|RAB23_MOUSE	sp|Q4KMM3|OXR1_MOUSE	sp|P00158|CYB_MOUSE	sp|P29758|OAT_MOUSE
sp|P35293|RAB18_MOUSE	sp|P62897|CYC_MOUSE	sp|P00397|COX1_MOUSE	sp|P30416|FKBP4_MOUSE
sp|P35436|NMDE1_MOUSE	sp|P07901|HS90A_MOUSE	sp|P00405|COX2_MOUSE	sp|P30999|CTND1_MOUSE
sp|P35438|NMDZ1_MOUSE	sp|Q7TNE3|SPAG7_MOUSE	sp|P00416|COX3_MOUSE	sp|P31230|AIMP1_MOUSE
sp|P35505|FAAA_MOUSE	sp|Q9D8Y0|EFHD2_MOUSE	sp|P00493|HPRT_MOUSE	sp|P31324|KAP3_MOUSE
sp|P35550|FBRL_MOUSE	sp|Q3UTJ2|SRBS2_MOUSE	sp|P00920|CAH2_MOUSE	sp|P31648|SC6A1_MOUSE
sp|P35564|CALX_MOUSE	sp|Q8K212|PACS1_MOUSE	sp|P01632|KV1A1_MOUSE	sp|P31786|ACBP_MOUSE
sp|P35700|PRDX1_MOUSE	sp|Q8BL66|EEA1_MOUSE	sp|P01831|THY1_MOUSE	sp|P31938|MP2K1_MOUSE
sp|P35802|GPM6A_MOUSE	sp|Q8BQZ4|RLGPB_MOUSE	sp|P01942|HBA_MOUSE	sp|P32020|NLTP_MOUSE
sp|P35803|GPM6B_MOUSE	sp|O55091|IMPCT_MOUSE	sp|P02088|HBB1_MOUSE	sp|P32037|GTR3_MOUSE
sp|P35979|RL12_MOUSE	sp|Q9JM96|BORG4_MOUSE	sp|P02301|H3C_MOUSE	sp|P32067|LA_MOUSE
sp|P35980|RL18_MOUSE	sp|Q06335|APLP2_MOUSE	sp|P02463|CO4A1_MOUSE	sp|P32848|PRVA_MOUSE
sp|P36536|SAR1A_MOUSE	sp|Q8BMS1|ECHA_MOUSE	sp|P02468|LAMC1_MOUSE	sp|P32883|RASK_MOUSE
sp|P36916|GNL1_MOUSE	sp|Q9Z1W9|STK39_MOUSE	sp|P02802|MT1_MOUSE	sp|P32921|SYWC_MOUSE
sp|P36993|PPM1B_MOUSE	sp|Q9D0F9|PGM1_MOUSE	sp|P03888|NU1M_MOUSE	sp|P34022|RANG_MOUSE
sp|P37040|NCPR_MOUSE	sp|Q8C0C7|SYFA_MOUSE	sp|P03893|NU2M_MOUSE	sp|P34152|FAK1_MOUSE
sp|P38060|HMGCL_MOUSE	sp|P68404|KPCB_MOUSE	sp|P03899|NU3M_MOUSE	sp|P34884|MIF_MOUSE
sp|P38647|GRP75_MOUSE	sp|Q6PDG5|SMRC2_MOUSE	sp|P03911|NU4M_MOUSE	sp|P34914|HYES_MOUSE
sp|P39054|DYN2_MOUSE	sp|Q9D4H1|EXOC2_MOUSE	sp|P03921|NU5M_MOUSE	sp|P35123|UBP4_MOUSE
sp|P39447|ZO1_MOUSE	sp|Q8R0Y6|AL1L1_MOUSE	sp|P03930|ATP8_MOUSE	sp|P35235|PTN11_MOUSE
sp|P40124|CAP1_MOUSE	sp|P59281|RHG39_MOUSE	sp|P03995|GFAP_MOUSE	sp|P35278|RAB5C_MOUSE
sp|P40142|TKT_MOUSE	sp|Q9Z1X4|ILF3_MOUSE	sp|P04370|MBP_MOUSE	sp|P35282|RAB21_MOUSE
sp|P40237|CD82_MOUSE	sp|P10637|TAU_MOUSE	sp|P04627|ARAF_MOUSE	sp|P35288|RAB23_MOUSE
sp|P40240|CD9_MOUSE	sp|Q8BNY6|NCS1_MOUSE	sp|P04925|PRIO_MOUSE	sp|P35290|RAB24_MOUSE
sp|P40336|VP26A_MOUSE	sp|Q7TQK5|CCD93_MOUSE	sp|P05063|ALDOC_MOUSE	sp|P35293|RAB18_MOUSE
sp|P40630|TFAM_MOUSE	sp|Q91YJ5|IF2M_MOUSE	sp|P05064|ALDOA_MOUSE	sp|P35436|NMDE1_MOUSE
sp|P41105|RL28_MOUSE	sp|Q9JKC6|CEND_MOUSE	sp|P05132|KAPCA_MOUSE	sp|P35438|NMDZ1_MOUSE
sp|P41216|ACSL1_MOUSE	sp|P20357|MTAP2_MOUSE	sp|P05201|AATC_MOUSE	sp|P35486|ODPA_MOUSE
sp|P42125|ECI1_MOUSE	sp|Q9QXY6|EHD3_MOUSE	sp|P05202|AATM_MOUSE	sp|P35505|FAAA_MOUSE
sp|P42208|SEPT2_MOUSE	sp|P60879|SNP25_MOUSE	sp|P05213|TBA1B_MOUSE	sp|P35550|FBRL_MOUSE
sp|P42567|EPS15_MOUSE	sp|P0DP26|CALM1_MOUSE	sp|P05480|SRC_MOUSE	sp|P35564|CALX_MOUSE
sp|P42669|PURA_MOUSE	sp|Q9EQP2|EHD4_MOUSE	sp|P05532|KIT_MOUSE	sp|P35700|PRDX1_MOUSE
sp|P42859|HD_MOUSE	sp|P63321|RALA_MOUSE	sp|P05555|ITAM_MOUSE	sp|P35762|CD81_MOUSE
sp|P42932|TCPQ_MOUSE	sp|P62874|GBB1_MOUSE	sp|P06151|LDHA_MOUSE	sp|P35802|GPM6A_MOUSE
sp|P43006|EAA2_MOUSE	sp|P62264|RS14_MOUSE	sp|P06745|G6PI_MOUSE	sp|P35803|GPM6B_MOUSE
sp|P43024|CX6A1_MOUSE	sp|P62881|GNB5_MOUSE	sp|P06795|MDR1B_MOUSE	sp|P35922|FMR1_MOUSE
sp|P43275|H11_MOUSE	sp|Q8BNW9|KBTBB_MOUSE	sp|P06801|MAOX_MOUSE	sp|P35979|RL12_MOUSE
sp|P43276|H15_MOUSE	sp|Q812A2|SRGP3_MOUSE	sp|P06837|NEUM_MOUSE	sp|P35980|RL18_MOUSE
sp|P43406|ITAV_MOUSE	sp|Q9CPW3|RM54_MOUSE	sp|P07091|S10A4_MOUSE	sp|P36536|SAR1A_MOUSE
sp|P45376|ALDR_MOUSE	sp|Q7TQ95|LNP_MOUSE	sp|P07309|TTHY_MOUSE	sp|P36916|GNL1_MOUSE
sp|P45591|COF2_MOUSE	sp|Q9EQH4|TAF8_MOUSE	sp|P07310|KCRM_MOUSE	sp|P36993|PPM1B_MOUSE
sp|P45878|FKBP2_MOUSE	sp|Q925N0|SFXN5_MOUSE	sp|P07356|ANXA2_MOUSE	sp|P37040|NCPR_MOUSE
sp|P45952|ACADM_MOUSE	sp|Q9QYH6|MAGD1_MOUSE	sp|P07901|HS90A_MOUSE	sp|P38060|HMGCL_MOUSE
sp|P46471|PRS7_MOUSE	sp|P16332|MUTA_MOUSE	sp|P07903|ERCC1_MOUSE	sp|P38647|GRP75_MOUSE
sp|P46664|PURA2_MOUSE	sp|P54775|PRS6B_MOUSE	sp|P08003|PDIA4_MOUSE	sp|P39054|DYN2_MOUSE
sp|P46935|NEDD4_MOUSE	sp|P28661|SEPT4_MOUSE	sp|P08030|APT_MOUSE	sp|P39447|ZO1_MOUSE
sp|P47199|QOR_MOUSE	sp|Q9Z1S5|SEPT3_MOUSE	sp|P08113|ENPL_MOUSE	sp|P40124|CAP1_MOUSE
sp|P47738|ALDH2_MOUSE	sp|P84089|ERH_MOUSE	sp|P08122|CO4A2_MOUSE	sp|P40142|TKT_MOUSE
sp|P47753|CAZA1_MOUSE	sp|P56695|WFS1_MOUSE	sp|P08226|APOE_MOUSE	sp|P40237|CD82_MOUSE
sp|P47754|CAZA2_MOUSE	sp|Q6ZQ38|CAND1_MOUSE	sp|P08228|SODC_MOUSE	sp|P40240|CD9_MOUSE
sp|P47757|CAPZB_MOUSE	sp|Q9R0K7|AT2B2_MOUSE	sp|P08249|MDHM_MOUSE	sp|P40336|VP26A_MOUSE
sp|P47791|GSHR_MOUSE	sp|Q9DB72|BTBDH_MOUSE	sp|P08414|KCC4_MOUSE	sp|P40630|TFAM_MOUSE
sp|P47802|MTX1_MOUSE	sp|Q9CWZ3|RBM8A_MOUSE	sp|P08551|NFL_MOUSE	sp|P41105|RL28_MOUSE
sp|P47809|MP2K4_MOUSE	sp|P16546|SPTN1_MOUSE	sp|P08553|NFM_MOUSE	sp|P41216|ACSL1_MOUSE
sp|P47857|PFKAM_MOUSE	sp|Q8CH09|SUGP2_MOUSE	sp|P08556|RASN_MOUSE	sp|P42125|ECI1_MOUSE
sp|P47867|SCG3_MOUSE	sp|P20444|KPCA_MOUSE	sp|P08752|GNAI2_MOUSE	sp|P42208|SEPT2_MOUSE
sp|P47911|RL6_MOUSE	sp|Q61024|ASNS_MOUSE	sp|P09055|ITB1_MOUSE	sp|P42227|STAT3_MOUSE
sp|P47915|RL29_MOUSE	sp|P19783|COX41_MOUSE	sp|P09103|PDIA1_MOUSE	sp|P42567|EPS15_MOUSE
sp|P47934|CACP_MOUSE	sp|P50516|VATA_MOUSE	sp|P09240|CCKN_MOUSE	sp|P42669|PURA_MOUSE
sp|P47941|CRKL_MOUSE	sp|Q8BP92|RCN2_MOUSE	sp|P09405|NUCL_MOUSE	sp|P42859|HD_MOUSE
sp|P47955|RLA1_MOUSE	sp|Q80TY0|FNBP1_MOUSE	sp|P09411|PGK1_MOUSE	sp|P42932|TCPQ_MOUSE
sp|P47962|RL5_MOUSE	sp|Q80TL1|ADCY2_MOUSE	sp|P09470|ACE_MOUSE	sp|P43024|CX6A1_MOUSE
sp|P47963|RL13_MOUSE	sp|P97364|SPS2_MOUSE	sp|P09528|FRIH_MOUSE	sp|P43275|H11_MOUSE
sp|P48036|ANXA5_MOUSE	sp|Q3UHD9|AGAP2_MOUSE	sp|P09671|SODM_MOUSE	sp|P43276|H15_MOUSE
sp|P48318|DCE1_MOUSE	sp|Q05920|PYC_MOUSE	sp|P09925|SURF1_MOUSE	sp|P43406|ITAV_MOUSE
sp|P48320|DCE2_MOUSE	sp|O08917|FLOT1_MOUSE	sp|P0C027|NUD10_MOUSE	sp|P45591|COF2_MOUSE
sp|P48428|TBCA_MOUSE	sp|P63325|RS10_MOUSE	sp|P0C0A3|CHMP6_MOUSE	sp|P45878|FKBP2_MOUSE
sp|P48678|LMNA_MOUSE	sp|Q9D7A8|ARMC1_MOUSE	sp|P0C0S6|H2AZ_MOUSE	sp|P45952|ACADM_MOUSE
sp|P48722|HS74L_MOUSE	sp|Q6PGL7|WASC2_MOUSE	sp|P0C192|LRC4B_MOUSE	sp|P46061|RAGP1_MOUSE
sp|P48758|CBR1_MOUSE	sp|Q8R3F5|FABD_MOUSE	sp|P0C7L0|WIPF3_MOUSE	sp|P46096|SYT1_MOUSE
sp|P48771|CX7A2_MOUSE	sp|Q8R1N4|NUDC3_MOUSE	sp|P0C7M9|CLC2L_MOUSE	sp|P46097|SYT2_MOUSE
sp|P48774|GSTM5_MOUSE	sp|Q9D0C1|RN115_MOUSE	sp|P0CG49|UBB_MOUSE	sp|P46414|CDN1B_MOUSE
sp|P49025|CTRO_MOUSE	sp|Q6R891|NEB2_MOUSE	sp|P0DN34|NDUB1_MOUSE	sp|P46471|PRS7_MOUSE
sp|P49312|ROA1_MOUSE	sp|O08601|MTP_MOUSE	sp|P0DP26|CALM1_MOUSE	sp|P46660|AINX_MOUSE
sp|P49442|INPP_MOUSE	sp|Q60625|ICAM5_MOUSE	sp|P0DP60|LYNX1_MOUSE	sp|P46664|PURA2_MOUSE
sp|P49722|PSA2_MOUSE	sp|Q8CCT4|TCAL5_MOUSE	sp|P10126|EF1A1_MOUSE	sp|P46737|BRCC3_MOUSE
sp|P49813|TMOD1_MOUSE	sp|Q9JJF0|NP1L5_MOUSE	sp|P10493|NID1_MOUSE	sp|P46935|NEDD4_MOUSE
sp|P50114|S100B_MOUSE	sp|P26645|MARCS_MOUSE	sp|P10518|HEM2_MOUSE	sp|P47199|QOR_MOUSE
sp|P50136|ODBA_MOUSE	sp|Q9D7E4|CS025_MOUSE	sp|P10605|CATB_MOUSE	sp|P47740|AL3A2_MOUSE
sp|P50171|DHB8_MOUSE	sp|Q9WTQ5|AKA12_MOUSE	sp|P10630|IF4A2_MOUSE	sp|P47746|CNR1_MOUSE
sp|P50247|SAHH_MOUSE	sp|Q61699|HS105_MOUSE	sp|P10637|TAU_MOUSE	sp|P47753|CAZA1_MOUSE
sp|P50396|GDIA_MOUSE	sp|Q9WV92|E41L3_MOUSE	sp|P10639|THIO_MOUSE	sp|P47754|CAZA2_MOUSE
sp|P50428|ARSA_MOUSE	sp|P35564|CALX_MOUSE	sp|P10649|GSTM1_MOUSE	sp|P47757|CAPZB_MOUSE
sp|P50429|ARSB_MOUSE	sp|O35143|ATIF1_MOUSE	sp|P10833|RRAS_MOUSE	sp|P47758|SRPRB_MOUSE
sp|P50516|VATA_MOUSE	sp|P50518|VATE1_MOUSE	sp|P10852|4F2_MOUSE	sp|P47791|GSHR_MOUSE
sp|P50544|ACADV_MOUSE	sp|Q923S9|RAB30_MOUSE	sp|P10853|H2B1F_MOUSE	sp|P47802|MTX1_MOUSE
sp|P50580|PA2G4_MOUSE	sp|P63323|RS12_MOUSE	sp|P10854|H2B1M_MOUSE	sp|P47809|MP2K4_MOUSE
sp|P51125|ICAL_MOUSE	sp|Q921H8|THIKA_MOUSE	sp|P10922|H10_MOUSE	sp|P47857|PFKAM_MOUSE
sp|P51150|RAB7A_MOUSE	sp|Q8K1M6|DNM1L_MOUSE	sp|P11031|TCP4_MOUSE	sp|P47911|RL6_MOUSE
sp|P51174|ACADL_MOUSE	sp|Q3UJU9|RMD3_MOUSE	sp|P11103|PARP1_MOUSE	sp|P47915|RL29_MOUSE
sp|P51410|RL9_MOUSE	sp|Q80TB8|VAT1L_MOUSE	sp|P11352|GPX1_MOUSE	sp|P47941|CRKL_MOUSE
sp|P51660|DHB4_MOUSE	sp|Q9JIW9|RALB_MOUSE	sp|P11404|FABPH_MOUSE	sp|P47962|RL5_MOUSE
sp|P51830|ADCY9_MOUSE	sp|Q99PT1|GDIR1_MOUSE	sp|P11438|LAMP1_MOUSE	sp|P47963|RL13_MOUSE
sp|P51855|GSHB_MOUSE	sp|Q8BGB7|ENOPH_MOUSE	sp|P11499|HS90B_MOUSE	sp|P48036|ANXA5_MOUSE
sp|P51859|HDGF_MOUSE	sp|Q8VCT3|AMPB_MOUSE	sp|P11531|DMD_MOUSE	sp|P48318|DCE1_MOUSE
sp|P51863|VA0D1_MOUSE	sp|Q3U214|MAST3_MOUSE	sp|P11627|L1CAM_MOUSE	sp|P48320|DCE2_MOUSE
sp|P51880|FABP7_MOUSE	sp|P28867|KPCD_MOUSE	sp|P11798|KCC2A_MOUSE	sp|P48722|HS74L_MOUSE
sp|P52196|THTR_MOUSE	sp|P59017|B2L13_MOUSE	sp|P11835|ITB2_MOUSE	sp|P48758|CBR1_MOUSE
sp|P52503|NDUS6_MOUSE	sp|Q61644|PACN1_MOUSE	sp|P11881|ITPR1_MOUSE	sp|P48771|CX7A2_MOUSE
sp|P52760|RIDA_MOUSE	sp|P28658|ATX10_MOUSE	sp|P11983|TCPA_MOUSE	sp|P48774|GSTM5_MOUSE
sp|P53026|RL10A_MOUSE	sp|Q7TNM2|TRI46_MOUSE	sp|P12023|A4_MOUSE	sp|P48962|ADT1_MOUSE
sp|P53395|ODB2_MOUSE	sp|Q8K0F1|TBC23_MOUSE	sp|P12265|BGLR_MOUSE	sp|P49025|CTRO_MOUSE
sp|P53810|PIPNA_MOUSE	sp|Q9QYR6|MAP1A_MOUSE	sp|P12367|KAP2_MOUSE	sp|P49070|CAMLG_MOUSE
sp|P53986|MOT1_MOUSE	sp|P58389|PTPA_MOUSE	sp|P12382|PFKAL_MOUSE	sp|P49312|ROA1_MOUSE
sp|P53994|RAB2A_MOUSE	sp|Q8VE97|SRSF4_MOUSE	sp|P12657|ACM1_MOUSE	sp|P49442|INPP_MOUSE
sp|P54071|IDHP_MOUSE	sp|Q8R5H1|UBP15_MOUSE	sp|P12658|CALB1_MOUSE	sp|P49443|PPM1A_MOUSE
sp|P54726|RD23A_MOUSE	sp|E9Q401|RYR2_MOUSE	sp|P12710|FABPL_MOUSE	sp|P49615|CDK5_MOUSE
sp|P54728|RD23B_MOUSE	sp|P19137|LAMA1_MOUSE	sp|P12787|COX5A_MOUSE	sp|P49722|PSA2_MOUSE
sp|P54775|PRS6B_MOUSE	sp|Q68FH0|PKP4_MOUSE	sp|P12815|PDCD6_MOUSE	sp|P49813|TMOD1_MOUSE
sp|P54822|PUR8_MOUSE	sp|P19253|RL13A_MOUSE	sp|P12849|KAP1_MOUSE	sp|P50114|S100B_MOUSE
sp|P54823|DDX6_MOUSE	sp|O54774|AP3D1_MOUSE	sp|P12960|CNTN1_MOUSE	sp|P50136|ODBA_MOUSE
sp|P54830|PTN5_MOUSE	sp|Q62261|SPTB2_MOUSE	sp|P12961|7B2_MOUSE	sp|P50153|GBG4_MOUSE
sp|P55066|NCAN_MOUSE	sp|Q923M0|PP16A_MOUSE	sp|P12970|RL7A_MOUSE	sp|P50171|DHB8_MOUSE
sp|P55088|AQP4_MOUSE	sp|Q68FF6|GIT1_MOUSE	sp|P13020|GELS_MOUSE	sp|P50247|SAHH_MOUSE
sp|P55096|ABCD3_MOUSE	sp|Q61771|KIF3B_MOUSE	sp|P13297|MSX1_MOUSE	sp|P50396|GDIA_MOUSE
sp|P55264|ADK_MOUSE	sp|Q9Z110|P5CS_MOUSE	sp|P13405|RB_MOUSE	sp|P50429|ARSB_MOUSE
sp|P55288|CAD11_MOUSE	sp|Q8BG40|KTNB1_MOUSE	sp|P13541|MYH3_MOUSE	sp|P50516|VATA_MOUSE
sp|P55302|AMRP_MOUSE	sp|P97470|PP4C_MOUSE	sp|P13595|NCAM1_MOUSE	sp|P50544|ACADV_MOUSE
sp|P56135|ATPK_MOUSE	sp|Q9CWJ9|PUR9_MOUSE	sp|P13707|GPDA_MOUSE	sp|P50571|GBRB1_MOUSE
sp|P56212|ARP19_MOUSE	sp|O08788|DCTN1_MOUSE	sp|P14094|AT1B1_MOUSE	sp|P50580|PA2G4_MOUSE
sp|P56375|ACYP2_MOUSE	sp|Q8BHN3|GANAB_MOUSE	sp|P14106|C1QB_MOUSE	sp|P51150|RAB7A_MOUSE
sp|P56376|ACYP1_MOUSE	sp|Q9EQH3|VPS35_MOUSE	sp|P14115|RL27A_MOUSE	sp|P51174|ACADL_MOUSE
sp|P56379|68MP_MOUSE	sp|Q8VDM4|PSMD2_MOUSE	sp|P14131|RS16_MOUSE	sp|P51410|RL9_MOUSE
sp|P56380|AP4A_MOUSE	sp|Q6NZL0|SOGA3_MOUSE	sp|P14148|RL7_MOUSE	sp|P51432|PLCB3_MOUSE
sp|P56382|ATP5E_MOUSE	sp|Q8VIJ6|SFPQ_MOUSE	sp|P14152|MDHC_MOUSE	sp|P51660|DHB4_MOUSE
sp|P56391|CX6B1_MOUSE	sp|D3YZP9|CCDC6_MOUSE	sp|P14206|RSSA_MOUSE	sp|P51830|ADCY9_MOUSE
sp|P56395|CYB5_MOUSE	sp|Q91YP2|NEUL_MOUSE	sp|P14211|CALR_MOUSE	sp|P51855|GSHB_MOUSE
sp|P56399|UBP5_MOUSE	sp|P62077|TIM8B_MOUSE	sp|P14231|AT1B2_MOUSE	sp|P51863|VA0D1_MOUSE
sp|P56480|ATPB_MOUSE	sp|P58044|IDI1_MOUSE	sp|P14576|SRP54_MOUSE	sp|P51880|FABP7_MOUSE
sp|P56564|EAA1_MOUSE	sp|Q9JHQ5|LZTL1_MOUSE	sp|P14602|HSPB1_MOUSE	sp|P51881|ADT2_MOUSE
sp|P56565|S10A1_MOUSE	sp|Q9QXG4|ACSA_MOUSE	sp|P14685|PSMD3_MOUSE	sp|P52196|THTR_MOUSE
sp|P56695|WFS1_MOUSE	sp|Q8C754|VPS52_MOUSE	sp|P14733|LMNB1_MOUSE	sp|P52503|NDUS6_MOUSE
sp|P56812|PDCD5_MOUSE	sp|Q99J85|NPTXR_MOUSE	sp|P14824|ANXA6_MOUSE	sp|P52760|RIDA_MOUSE
sp|P56942|MCH_MOUSE	sp|P62908|RS3_MOUSE	sp|P14869|RLA0_MOUSE	sp|P53026|RL10A_MOUSE
sp|P56959|FUS_MOUSE	sp|Q9QYG0|NDRG2_MOUSE	sp|P14873|MAP1B_MOUSE	sp|P53395|ODB2_MOUSE
sp|P57746|VATD_MOUSE	sp|P62484|ABI2_MOUSE	sp|P15105|GLNA_MOUSE	sp|P53612|PGTB2_MOUSE
sp|P57759|ERP29_MOUSE	sp|Q8CBW3|ABI1_MOUSE	sp|P15116|CADH2_MOUSE	sp|P53810|PIPNA_MOUSE
sp|P57774|NPY_MOUSE	sp|Q80WM4|HPLN4_MOUSE	sp|P15209|NTRK2_MOUSE	sp|P53811|PIPNB_MOUSE
sp|P58044|IDI1_MOUSE	sp|Q921M4|GOGA2_MOUSE	sp|P15508|SPTB1_MOUSE	sp|P53986|MOT1_MOUSE
sp|P58252|EF2_MOUSE	sp|P56399|UBP5_MOUSE	sp|P15532|NDKA_MOUSE	sp|P53994|RAB2A_MOUSE
sp|P58281|OPA1_MOUSE	sp|Q8BR92|PALM2_MOUSE	sp|P15864|H12_MOUSE	sp|P54728|RD23B_MOUSE
sp|P58389|PTPA_MOUSE	sp|Q91X97|NCALD_MOUSE	sp|P16014|SCG1_MOUSE	sp|P54731|FAF1_MOUSE
sp|P58404|STRN4_MOUSE	sp|P03995|GFAP_MOUSE	sp|P16045|LEG1_MOUSE	sp|P54775|PRS6B_MOUSE
sp|P58771|TPM1_MOUSE	sp|P05063|ALDOC_MOUSE	sp|P16054|KPCE_MOUSE	sp|P54822|PUR8_MOUSE
sp|P58871|TB182_MOUSE	sp|Q91YI0|ARLY_MOUSE	sp|P16125|LDHB_MOUSE	sp|P54823|DDX6_MOUSE
sp|P59017|B2L13_MOUSE	sp|P54729|NUB1_MOUSE	sp|P16254|SRP14_MOUSE	sp|P54830|PTN5_MOUSE
sp|P59279|RAB2B_MOUSE	sp|Q8CAA7|PGM2L_MOUSE	sp|P16283|B3A3_MOUSE	sp|P54923|ADPRH_MOUSE
sp|P59325|IF5_MOUSE	sp|Q9Z1N5|DX39B_MOUSE	sp|P16330|CN37_MOUSE	sp|P55066|NCAN_MOUSE
sp|P59999|ARPC4_MOUSE	sp|Q61335|BAP31_MOUSE	sp|P16332|MUTA_MOUSE	sp|P55088|AQP4_MOUSE
sp|P60041|SMS_MOUSE	sp|P59999|ARPC4_MOUSE	sp|P16388|KCNA1_MOUSE	sp|P55096|ABCD3_MOUSE
sp|P60122|RUVB1_MOUSE	sp|P16858|G3P_MOUSE	sp|P16406|AMPE_MOUSE	sp|P55264|ADK_MOUSE
sp|P60202|MYPR_MOUSE	sp|Q05512|MARK2_MOUSE	sp|P16460|ASSY_MOUSE	sp|P55302|AMRP_MOUSE
sp|P60229|EIF3E_MOUSE	sp|Q9QXZ0|MACF1_MOUSE	sp|P16546|SPTN1_MOUSE	sp|P55937|GOGA3_MOUSE
sp|P60335|PCBP1_MOUSE	sp|Q01730|RSU1_MOUSE	sp|P16627|HS71L_MOUSE	sp|P56135|ATPK_MOUSE
sp|P60469|LIPA3_MOUSE	sp|Q78ZA7|NP1L4_MOUSE	sp|P16675|PPGB_MOUSE	sp|P56212|ARP19_MOUSE
sp|P60487|PLPP_MOUSE	sp|P46460|NSF_MOUSE	sp|P16858|G3P_MOUSE	sp|P56376|ACYP1_MOUSE
sp|P60521|GBRL2_MOUSE	sp|Q7TSC1|PRC2A_MOUSE	sp|P17047|LAMP2_MOUSE	sp|P56380|AP4A_MOUSE
sp|P60670|NPL4_MOUSE	sp|P09411|PGK1_MOUSE	sp|P17156|HSP72_MOUSE	sp|P56391|CX6B1_MOUSE
sp|P60761|NEUG_MOUSE	sp|Q63959|KCNC3_MOUSE	sp|P17182|ENOA_MOUSE	sp|P56395|CYB5_MOUSE
sp|P60766|CDC42_MOUSE	sp|Q8VDQ8|SIR2_MOUSE	sp|P17183|ENOG_MOUSE	sp|P56399|UBP5_MOUSE
sp|P60824|CIRBP_MOUSE	sp|Q99JY9|ARP3_MOUSE	sp|P17225|PTBP1_MOUSE	sp|P56480|ATPB_MOUSE
sp|P60840|ENSA_MOUSE	sp|Q641P0|ARP3B_MOUSE	sp|P17426|AP2A1_MOUSE	sp|P56695|WFS1_MOUSE
sp|P60843|IF4A1_MOUSE	sp|O08808|DIAP1_MOUSE	sp|P17427|AP2A2_MOUSE	sp|P56959|FUS_MOUSE
sp|P60867|RS20_MOUSE	sp|Q9D1P4|CHRD1_MOUSE	sp|P17563|SBP1_MOUSE	sp|P57722|PCBP3_MOUSE
sp|P60879|SNP25_MOUSE	sp|Q80TJ1|CAPS1_MOUSE	sp|P17665|COX7C_MOUSE	sp|P57746|VATD_MOUSE
sp|P60904|DNJC5_MOUSE	sp|Q99LI8|HGS_MOUSE	sp|P17710|HXK1_MOUSE	sp|P57759|ERP29_MOUSE
sp|P61021|RAB5B_MOUSE	sp|Q9Z2Y3|HOME1_MOUSE	sp|P17742|PPIA_MOUSE	sp|P57776|EF1D_MOUSE
sp|P61022|CHP1_MOUSE	sp|Q99JB2|STML2_MOUSE	sp|P17751|TPIS_MOUSE	sp|P58021|TM9S2_MOUSE
sp|P61087|UBE2K_MOUSE	sp|Q9CYI4|LUC7L_MOUSE	sp|P17809|GTR1_MOUSE	sp|P58044|IDI1_MOUSE
sp|P61089|UBE2N_MOUSE	sp|Q9WVK8|CP46A_MOUSE	sp|P17879|HS71B_MOUSE	sp|P58252|EF2_MOUSE
sp|P61161|ARP2_MOUSE	sp|Q8R317|UBQL1_MOUSE	sp|P18052|PTPRA_MOUSE	sp|P58389|PTPA_MOUSE
sp|P61164|ACTZ_MOUSE	sp|P63046|ST4A1_MOUSE	sp|P18242|CATD_MOUSE	sp|P58404|STRN4_MOUSE
sp|P61202|CSN2_MOUSE	sp|Q9QWI6|SRCN1_MOUSE	sp|P18572|BASI_MOUSE	sp|P58871|TB182_MOUSE
sp|P61222|ABCE1_MOUSE	sp|Q6NVE8|WDR44_MOUSE	sp|P18653|KS6A1_MOUSE	sp|P59016|VP33B_MOUSE
sp|P61226|RAP2B_MOUSE	sp|Q8JZY2|COMDA_MOUSE	sp|P18654|KS6A3_MOUSE	sp|P59017|B2L13_MOUSE
sp|P61255|RL26_MOUSE	sp|Q8VD37|SGIP1_MOUSE	sp|P18760|COF1_MOUSE	sp|P59279|RAB2B_MOUSE
sp|P61327|MGN_MOUSE	sp|Q80XI3|IF4G3_MOUSE	sp|P18872|GNAO_MOUSE	sp|P59281|RHG39_MOUSE
sp|P61358|RL27_MOUSE	sp|Q99L43|CDS2_MOUSE	sp|P19096|FAS_MOUSE	sp|P59325|IF5_MOUSE
sp|P61759|PFD3_MOUSE	sp|Q8R2U0|SEH1_MOUSE	sp|P19157|GSTP1_MOUSE	sp|P59644|PI5PA_MOUSE
sp|P61922|GABT_MOUSE	sp|D3YXK2|SAFB1_MOUSE	sp|P19246|NFH_MOUSE	sp|P59764|DOCK4_MOUSE
sp|P61957|SUMO2_MOUSE	sp|Q9Z2H5|E41L1_MOUSE	sp|P19253|RL13A_MOUSE	sp|P59823|IRPL1_MOUSE
sp|P61961|UFM1_MOUSE	sp|Q9Z2D6|MECP2_MOUSE	sp|P19536|COX5B_MOUSE	sp|P59999|ARPC4_MOUSE
sp|P61963|DCAF7_MOUSE	sp|O70492|SNX3_MOUSE	sp|P19783|COX41_MOUSE	sp|P60122|RUVB1_MOUSE
sp|P61967|AP1S1_MOUSE	sp|Q61292|LAMB2_MOUSE	sp|P20029|BIP_MOUSE	sp|P60229|EIF3E_MOUSE
sp|P61979|HNRPK_MOUSE	sp|Q3UNH4|GRIN1_MOUSE	sp|P20060|HEXB_MOUSE	sp|P60335|PCBP1_MOUSE
sp|P62071|RRAS2_MOUSE	sp|P60670|NPL4_MOUSE	sp|P20065|TYB4_MOUSE	sp|P60487|PLPP_MOUSE
sp|P62073|TIM10_MOUSE	sp|Q9D1H7|GET4_MOUSE	sp|P20067|ID1_MOUSE	sp|P60670|NPL4_MOUSE
sp|P62075|TIM13_MOUSE	sp|Q9JJY3|NSMA2_MOUSE	sp|P20108|PRDX3_MOUSE	sp|P60761|NEUG_MOUSE
sp|P62082|RS7_MOUSE	sp|P62627|DLRB1_MOUSE	sp|P20152|VIME_MOUSE	sp|P60840|ENSA_MOUSE
sp|P62137|PP1A_MOUSE	sp|Q921M3|SF3B3_MOUSE	sp|P20352|TF_MOUSE	sp|P60867|RS20_MOUSE
sp|P62141|PP1B_MOUSE	sp|P26231|CTNA1_MOUSE	sp|P20357|MTAP2_MOUSE	sp|P60904|DNJC5_MOUSE
sp|P62192|PRS4_MOUSE	sp|Q99JG2|ETBR2_MOUSE	sp|P20444|KPCA_MOUSE	sp|P61021|RAB5B_MOUSE
sp|P62196|PRS8_MOUSE	sp|O54988|SLK_MOUSE	sp|P20722|BMP6_MOUSE	sp|P61022|CHP1_MOUSE
sp|P62242|RS8_MOUSE	sp|P62482|KCAB2_MOUSE	sp|P20917|MAG_MOUSE	sp|P61082|UBC12_MOUSE
sp|P62245|RS15A_MOUSE	sp|Q9JKS5|HABP4_MOUSE	sp|P21107|TPM3_MOUSE	sp|P61087|UBE2K_MOUSE
sp|P62264|RS14_MOUSE	sp|Q61239|FNTA_MOUSE	sp|P21126|UBL4A_MOUSE	sp|P61089|UBE2N_MOUSE
sp|P62267|RS23_MOUSE	sp|Q8BW96|KCC1D_MOUSE	sp|P21278|GNA11_MOUSE	sp|P61161|ARP2_MOUSE
sp|P62270|RS18_MOUSE	sp|Q9DCL9|PUR6_MOUSE	sp|P21279|GNAQ_MOUSE	sp|P61164|ACTZ_MOUSE
sp|P62274|RS29_MOUSE	sp|Q62048|PEA15_MOUSE	sp|P21447|MDR1A_MOUSE	sp|P61202|CSN2_MOUSE
sp|P62281|RS11_MOUSE	sp|Q9D883|U2AF1_MOUSE	sp|P21460|CYTC_MOUSE	sp|P61211|ARL1_MOUSE
sp|P62301|RS13_MOUSE	sp|Q9DC70|NDUS7_MOUSE	sp|P21550|ENOB_MOUSE	sp|P61222|ABCE1_MOUSE
sp|P62305|RUXE_MOUSE	sp|P26043|RADI_MOUSE	sp|P21619|LMNB2_MOUSE	sp|P61255|RL26_MOUSE
sp|P62311|LSM3_MOUSE	sp|P80316|TCPE_MOUSE	sp|P21661|NEC2_MOUSE	sp|P61358|RL27_MOUSE
sp|P62315|SMD1_MOUSE	sp|P80315|TCPD_MOUSE	sp|P21836|ACES_MOUSE	sp|P61514|RL37A_MOUSE
sp|P62317|SMD2_MOUSE	sp|Q61733|RT31_MOUSE	sp|P21981|TGM2_MOUSE	sp|P61759|PFD3_MOUSE
sp|P62331|ARF6_MOUSE	sp|Q6NVF0|OCRL_MOUSE	sp|P21995|EMB_MOUSE	sp|P61804|DAD1_MOUSE
sp|P62334|PRS10_MOUSE	sp|Q8R3B1|PLCD1_MOUSE	sp|P22005|PENK_MOUSE	sp|P61922|GABT_MOUSE
sp|P62484|ABI2_MOUSE	sp|Q921F2|TADBP_MOUSE	sp|P22315|HEMH_MOUSE	sp|P61963|DCAF7_MOUSE
sp|P62500|T22D1_MOUSE	sp|Q8C196|CPSM_MOUSE	sp|P22599|A1AT2_MOUSE	sp|P61979|HNRPK_MOUSE
sp|P62627|DLRB1_MOUSE	sp|Q91VM9|IPYR2_MOUSE	sp|P22682|CBL_MOUSE	sp|P62071|RRAS2_MOUSE
sp|P62702|RS4X_MOUSE	sp|P57722|PCBP3_MOUSE	sp|P22723|GBRG2_MOUSE	sp|P62073|TIM10_MOUSE
sp|P62715|PP2AB_MOUSE	sp|P60335|PCBP1_MOUSE	sp|P22777|PAI1_MOUSE	sp|P62075|TIM13_MOUSE
sp|P62717|RL18A_MOUSE	sp|Q61990|PCBP2_MOUSE	sp|P22892|AP1G1_MOUSE	sp|P62082|RS7_MOUSE
sp|P62743|AP2S1_MOUSE	sp|Q61753|SERA_MOUSE	sp|P22907|HEM3_MOUSE	sp|P62137|PP1A_MOUSE
sp|P62748|HPCL1_MOUSE	sp|Q8BIJ6|SYIM_MOUSE	sp|P23116|EIF3A_MOUSE	sp|P62141|PP1B_MOUSE
sp|P62751|RL23A_MOUSE	sp|Q9EPL8|IPO7_MOUSE	sp|P23198|CBX3_MOUSE	sp|P62192|PRS4_MOUSE
sp|P62754|RS6_MOUSE	sp|Q80TV8|CLAP1_MOUSE	sp|P23242|CXA1_MOUSE	sp|P62196|PRS8_MOUSE
sp|P62761|VISL1_MOUSE	sp|Q8VE22|RT23_MOUSE	sp|P23298|KPCL_MOUSE	sp|P62242|RS8_MOUSE
sp|P62774|MTPN_MOUSE	sp|Q9CRY7|GDPD1_MOUSE	sp|P23492|PNPH_MOUSE	sp|P62245|RS15A_MOUSE
sp|P62806|H4_MOUSE	sp|Q8R1I1|QCR9_MOUSE	sp|P23506|PIMT_MOUSE	sp|P62264|RS14_MOUSE
sp|P62814|VATB2_MOUSE	sp|Q91V92|ACLY_MOUSE	sp|P23591|FCL_MOUSE	sp|P62267|RS23_MOUSE
sp|P62830|RL23_MOUSE	sp|Q9CZ30|OLA1_MOUSE	sp|P23780|BGAL_MOUSE	sp|P62270|RS18_MOUSE
sp|P62835|RAP1A_MOUSE	sp|P98203|ARVC_MOUSE	sp|P23818|GRIA1_MOUSE	sp|P62281|RS11_MOUSE
sp|P62843|RS15_MOUSE	sp|P32037|GTR3_MOUSE	sp|P23819|GRIA2_MOUSE	sp|P62301|RS13_MOUSE
sp|P62849|RS24_MOUSE	sp|P12658|CALB1_MOUSE	sp|P23927|CRYAB_MOUSE	sp|P62315|SMD1_MOUSE
sp|P62855|RS26_MOUSE	sp|Q7TT37|ELP1_MOUSE	sp|P24270|CATA_MOUSE	sp|P62317|SMD2_MOUSE
sp|P62858|RS28_MOUSE	sp|O88703|HCN2_MOUSE	sp|P24288|BCAT1_MOUSE	sp|P62331|ARF6_MOUSE
sp|P62869|ELOB_MOUSE	sp|O70252|HMOX2_MOUSE	sp|P24369|PPIB_MOUSE	sp|P62334|PRS10_MOUSE
sp|P62881|GNB5_MOUSE	sp|Q11011|PSA_MOUSE	sp|P24472|GSTA4_MOUSE	sp|P62482|KCAB2_MOUSE
sp|P62900|RL31_MOUSE	sp|Q08642|PADI2_MOUSE	sp|P24527|LKHA4_MOUSE	sp|P62484|ABI2_MOUSE
sp|P62908|RS3_MOUSE	sp|Q6I6G8|HECW2_MOUSE	sp|P24529|TY3H_MOUSE	sp|P62627|DLRB1_MOUSE
sp|P62918|RL8_MOUSE	sp|P11627|L1CAM_MOUSE	sp|P24547|IMDH2_MOUSE	sp|P62702|RS4X_MOUSE
sp|P62996|TRA2B_MOUSE	sp|Q99NF2|NSMF_MOUSE	sp|P24549|AL1A1_MOUSE	sp|P62715|PP2AB_MOUSE
sp|P63005|LIS1_MOUSE	sp|O88712|CTBP1_MOUSE	sp|P24668|MPRD_MOUSE	sp|P62717|RL18A_MOUSE
sp|P63024|VAMP3_MOUSE	sp|Q7TQI3|OTUB1_MOUSE	sp|P25444|RS2_MOUSE	sp|P62743|AP2S1_MOUSE
sp|P63028|TCTP_MOUSE	sp|Q99J99|THTM_MOUSE	sp|P25976|UBF1_MOUSE	sp|P62748|HPCL1_MOUSE
sp|P63037|DNJA1_MOUSE	sp|Q8BTM8|FLNA_MOUSE	sp|P26039|TLN1_MOUSE	sp|P62751|RL23A_MOUSE
sp|P63038|CH60_MOUSE	sp|Q3TLH4|PRC2C_MOUSE	sp|P26040|EZRI_MOUSE	sp|P62754|RS6_MOUSE
sp|P63040|CPLX1_MOUSE	sp|P84104|SRSF3_MOUSE	sp|P26041|MOES_MOUSE	sp|P62761|VISL1_MOUSE
sp|P63044|VAMP2_MOUSE	sp|Q9D898|ARP5L_MOUSE	sp|P26043|RADI_MOUSE	sp|P62806|H4_MOUSE
sp|P63046|ST4A1_MOUSE	sp|Q9R1J0|NSDHL_MOUSE	sp|P26048|GBRA2_MOUSE	sp|P62814|VATB2_MOUSE
sp|P63054|PCP4_MOUSE	sp|P11983|TCPA_MOUSE	sp|P26049|GBRA3_MOUSE	sp|P62830|RL23_MOUSE
sp|P63073|IF4E_MOUSE	sp|Q8VDJ3|VIGLN_MOUSE	sp|P26231|CTNA1_MOUSE	sp|P62835|RAP1A_MOUSE
sp|P63082|VATL_MOUSE	sp|Q8BMP6|GCP60_MOUSE	sp|P26350|PTMA_MOUSE	sp|P62843|RS15_MOUSE
sp|P63087|PP1G_MOUSE	sp|O35409|FOLH1_MOUSE	sp|P26369|U2AF2_MOUSE	sp|P62849|RS24_MOUSE
sp|P63137|GBRB2_MOUSE	sp|P51863|VA0D1_MOUSE	sp|P26443|DHE3_MOUSE	sp|P62852|RS25_MOUSE
sp|P63158|HMGB1_MOUSE	sp|O08810|U5S1_MOUSE	sp|P26450|P85A_MOUSE	sp|P62855|RS26_MOUSE
sp|P63168|DYL1_MOUSE	sp|Q9JHR7|IDE_MOUSE	sp|P26516|PSMD7_MOUSE	sp|P62869|ELOB_MOUSE
sp|P63213|GBG2_MOUSE	sp|Q63886|UD11_MOUSE	sp|P26638|SYSC_MOUSE	sp|P62878|RBX1_MOUSE
sp|P63216|GBG3_MOUSE	sp|P23116|EIF3A_MOUSE	sp|P26645|MARCS_MOUSE	sp|P62881|GNB5_MOUSE
sp|P63248|IPKA_MOUSE	sp|Q99KI3|EMC3_MOUSE	sp|P26883|FKB1A_MOUSE	sp|P62889|RL30_MOUSE
sp|P63276|RS17_MOUSE	sp|P14869|RLA0_MOUSE	sp|P27048|RSMB_MOUSE	sp|P62900|RL31_MOUSE
sp|P63318|KPCG_MOUSE	sp|Q8CGY8|OGT1_MOUSE	sp|P27545|CERS1_MOUSE	sp|P62908|RS3_MOUSE
sp|P63321|RALA_MOUSE	sp|Q9CQN1|TRAP1_MOUSE	sp|P27546|MAP4_MOUSE	sp|P62911|RL32_MOUSE
sp|P63323|RS12_MOUSE	sp|Q91W86|VPS11_MOUSE	sp|P27601|GNA13_MOUSE	sp|P62918|RL8_MOUSE
sp|P63325|RS10_MOUSE	sp|Q99K70|RRAGC_MOUSE	sp|P27612|PLAP_MOUSE	sp|P62960|YBOX1_MOUSE
sp|P67778|PHB_MOUSE	sp|Q9D1R9|RL34_MOUSE	sp|P27659|RL3_MOUSE	sp|P62962|PROF1_MOUSE
sp|P67871|CSK2B_MOUSE	sp|Q8CDG3|VCIP1_MOUSE	sp|P27661|H2AX_MOUSE	sp|P62996|TRA2B_MOUSE
sp|P67984|RL22_MOUSE	sp|Q8BIZ1|ANS1B_MOUSE	sp|P27671|RGRF1_MOUSE	sp|P63005|LIS1_MOUSE
sp|P68037|UB2L3_MOUSE	sp|Q9CYT6|CAP2_MOUSE	sp|P27773|PDIA3_MOUSE	sp|P63024|VAMP3_MOUSE
sp|P68040|RACK1_MOUSE	sp|Q8CGK3|LONM_MOUSE	sp|P28028|BRAF_MOUSE	sp|P63028|TCTP_MOUSE
sp|P68181|KAPCB_MOUSE	sp|P97393|RHG05_MOUSE	sp|P28184|MT3_MOUSE	sp|P63030|MPC1_MOUSE
sp|P68404|KPCB_MOUSE	sp|P19157|GSTP1_MOUSE	sp|P28271|ACOC_MOUSE	sp|P63037|DNJA1_MOUSE
sp|P70168|IMB1_MOUSE	sp|P61027|RAB10_MOUSE	sp|P28352|APEX1_MOUSE	sp|P63038|CH60_MOUSE
sp|P70175|DLG3_MOUSE	sp|Q91WC3|ACSL6_MOUSE	sp|P28474|ADHX_MOUSE	sp|P63040|CPLX1_MOUSE
sp|P70195|PSB7_MOUSE	sp|Q8K2L8|TPC12_MOUSE	sp|P28481|CO2A1_MOUSE	sp|P63044|VAMP2_MOUSE
sp|P70202|LXN_MOUSE	sp|Q9R0N0|GALK1_MOUSE	sp|P28571|SC6A9_MOUSE	sp|P63046|ST4A1_MOUSE
sp|P70232|NCHL1_MOUSE	sp|Q6WQJ1|DGLA_MOUSE	sp|P28650|PURA1_MOUSE	sp|P63054|PCP4_MOUSE
sp|P70236|MP2K6_MOUSE	sp|P70211|DCC_MOUSE	sp|P28652|KCC2B_MOUSE	sp|P63073|IF4E_MOUSE
sp|P70290|EM55_MOUSE	sp|P12960|CNTN1_MOUSE	sp|P28656|NP1L1_MOUSE	sp|P63080|GBRB3_MOUSE
sp|P70297|STAM1_MOUSE	sp|Q9EQ20|MMSA_MOUSE	sp|P28658|ATX10_MOUSE	sp|P63082|VATL_MOUSE
sp|P70333|HNRH2_MOUSE	sp|O54865|GCYB1_MOUSE	sp|P28659|CELF1_MOUSE	sp|P63087|PP1G_MOUSE
sp|P70349|HINT1_MOUSE	sp|O89112|LANC1_MOUSE	sp|P28660|NCKP1_MOUSE	sp|P63137|GBRB2_MOUSE
sp|P70362|UFD1_MOUSE	sp|Q9D824|FIP1_MOUSE	sp|P28661|SEPT4_MOUSE	sp|P63168|DYL1_MOUSE
sp|P70372|ELAV1_MOUSE	sp|A2ASQ1|AGRIN_MOUSE	sp|P28663|SNAB_MOUSE	sp|P63213|GBG2_MOUSE
sp|P70392|RGRF2_MOUSE	sp|P42859|HD_MOUSE	sp|P28667|MRP_MOUSE	sp|P63216|GBG3_MOUSE
sp|P70398|USP9X_MOUSE	sp|Q61316|HSP74_MOUSE	sp|P28738|KIF5C_MOUSE	sp|P63250|KCNJ3_MOUSE
sp|P70399|TP53B_MOUSE	sp|Q9D1T0|LIGO1_MOUSE	sp|P28740|KIF2A_MOUSE	sp|P63276|RS17_MOUSE
sp|P70404|IDHG1_MOUSE	sp|Q9R0P3|ESTD_MOUSE	sp|P28741|KIF3A_MOUSE	sp|P63318|KPCG_MOUSE
sp|P70414|NAC1_MOUSE	sp|Q8C5W0|CLMN_MOUSE	sp|P28798|GRN_MOUSE	sp|P63321|RALA_MOUSE
sp|P70441|NHRF1_MOUSE	sp|Q923Z0|GPC5B_MOUSE	sp|P28867|KPCD_MOUSE	sp|P63323|RS12_MOUSE
sp|P70663|SPRL1_MOUSE	sp|Q6Y685|TACC1_MOUSE	sp|P29341|PABP1_MOUSE	sp|P63325|RS10_MOUSE
sp|P70670|NACAM_MOUSE	sp|P97379|G3BP2_MOUSE	sp|P29387|GBB4_MOUSE	sp|P67778|PHB_MOUSE
sp|P70699|LYAG_MOUSE	sp|Q8BL97|SRSF7_MOUSE	sp|P29391|FRIL1_MOUSE	sp|P67871|CSK2B_MOUSE
sp|P80313|TCPH_MOUSE	sp|Q08274|DMWD_MOUSE	sp|P29416|HEXA_MOUSE	sp|P67984|RL22_MOUSE
sp|P80314|TCPB_MOUSE	sp|Q8BHC1|RB39B_MOUSE	sp|P29533|VCAM1_MOUSE	sp|P68037|UB2L3_MOUSE
sp|P80315|TCPD_MOUSE	sp|Q8BRT1|CLAP2_MOUSE	sp|P29595|NEDD8_MOUSE	sp|P68040|RACK1_MOUSE
sp|P80316|TCPE_MOUSE	sp|Q8BGQ1|SPE39_MOUSE	sp|P29758|OAT_MOUSE	sp|P68181|KAPCB_MOUSE
sp|P80318|TCPG_MOUSE	sp|O55143|AT2A2_MOUSE	sp|P30275|KCRU_MOUSE	sp|P68404|KPCB_MOUSE
sp|P80560|PTPR2_MOUSE	sp|Q9QYB5|ADDG_MOUSE	sp|P30416|FKBP4_MOUSE	sp|P70168|IMB1_MOUSE
sp|P81117|NUCB2_MOUSE	sp|P35505|FAAA_MOUSE	sp|P30999|CTND1_MOUSE	sp|P70175|DLG3_MOUSE
sp|P83917|CBX1_MOUSE	sp|Q6PE13|PRRT3_MOUSE	sp|P31001|DESM_MOUSE	sp|P70188|KIFA3_MOUSE
sp|P83940|ELOC_MOUSE	sp|P25444|RS2_MOUSE	sp|P31230|AIMP1_MOUSE	sp|P70232|NCHL1_MOUSE
sp|P84075|HPCA_MOUSE	sp|O35658|C1QBP_MOUSE	sp|P31324|KAP3_MOUSE	sp|P70236|MP2K6_MOUSE
sp|P84086|CPLX2_MOUSE	sp|P97390|VPS45_MOUSE	sp|P31648|SC6A1_MOUSE	sp|P70290|EM55_MOUSE
sp|P84089|ERH_MOUSE	sp|Q60854|SPB6_MOUSE	sp|P31650|S6A11_MOUSE	sp|P70297|STAM1_MOUSE
sp|P84096|RHOG_MOUSE	sp|P70336|ROCK2_MOUSE	sp|P31750|AKT1_MOUSE	sp|P70302|STIM1_MOUSE
sp|P84099|RL19_MOUSE	sp|P68369|TBA1A_MOUSE	sp|P31786|ACBP_MOUSE	sp|P70333|HNRH2_MOUSE
sp|P84104|SRSF3_MOUSE	sp|Q9JJZ2|TBA8_MOUSE	sp|P31938|MP2K1_MOUSE	sp|P70336|ROCK2_MOUSE
sp|P85094|ISC2A_MOUSE	sp|Q9CYR6|AGM1_MOUSE	sp|P32020|NLTP_MOUSE	sp|P70349|HINT1_MOUSE
sp|P97300|NPTN_MOUSE	sp|Q6P1B1|XPP1_MOUSE	sp|P32037|GTR3_MOUSE	sp|P70372|ELAV1_MOUSE
sp|P97315|CSRP1_MOUSE	sp|Q8VHC3|SELM_MOUSE	sp|P32067|LA_MOUSE	sp|P70392|RGRF2_MOUSE
sp|P97351|RS3A_MOUSE	sp|P17717|UDB17_MOUSE	sp|P32233|DRG1_MOUSE	sp|P70398|USP9X_MOUSE
sp|P97352|S10AD_MOUSE	sp|P97372|PSME2_MOUSE	sp|P32848|PRVA_MOUSE	sp|P70399|TP53B_MOUSE
sp|P97355|SPSY_MOUSE	sp|P55012|S12A2_MOUSE	sp|P32883|RASK_MOUSE	sp|P70404|IDHG1_MOUSE
sp|P97364|SPS2_MOUSE	sp|Q62083|PICK1_MOUSE	sp|P32921|SYWC_MOUSE	sp|P70408|CAD10_MOUSE
sp|P97371|PSME1_MOUSE	sp|P29758|OAT_MOUSE	sp|P33173|KIF1A_MOUSE	sp|P70414|NAC1_MOUSE
sp|P97372|PSME2_MOUSE	sp|Q6IRU5|CLCB_MOUSE	sp|P33175|KIF5A_MOUSE	sp|P70429|EVL_MOUSE
sp|P97379|G3BP2_MOUSE	sp|Q3U5Q7|CMPK2_MOUSE	sp|P34022|RANG_MOUSE	sp|P70441|NHRF1_MOUSE
sp|P97384|ANX11_MOUSE	sp|Q8R191|SNG3_MOUSE	sp|P34152|FAK1_MOUSE	sp|P70452|STX4_MOUSE
sp|P97390|VPS45_MOUSE	sp|Q6P8I4|PCNP_MOUSE	sp|P34884|MIF_MOUSE	sp|P70663|SPRL1_MOUSE
sp|P97427|DPYL1_MOUSE	sp|P10518|HEM2_MOUSE	sp|P34914|HYES_MOUSE	sp|P70670|NACAM_MOUSE
sp|P97450|ATP5J_MOUSE	sp|Q78IK2|USMG5_MOUSE	sp|P35123|UBP4_MOUSE	sp|P70699|LYAG_MOUSE
sp|P97461|RS5_MOUSE	sp|Q9CXS4|CENPV_MOUSE	sp|P35235|PTN11_MOUSE	sp|P80313|TCPH_MOUSE
sp|P97467|AMD_MOUSE	sp|P08249|MDHM_MOUSE	sp|P35278|RAB5C_MOUSE	sp|P80314|TCPB_MOUSE
sp|P97478|COQ7_MOUSE	sp|Q9EPU0|RENT1_MOUSE	sp|P35279|RAB6A_MOUSE	sp|P80315|TCPD_MOUSE
sp|P97493|THIOM_MOUSE	sp|Q5SWP3|NACAD_MOUSE	sp|P35282|RAB21_MOUSE	sp|P80316|TCPE_MOUSE
sp|P97765|WBP2_MOUSE	sp|Q3UHD1|AGRB1_MOUSE	sp|P35283|RAB12_MOUSE	sp|P80318|TCPG_MOUSE
sp|P97772|GRM1_MOUSE	sp|Q8R1Q8|DC1L1_MOUSE	sp|P35288|RAB23_MOUSE	sp|P83940|ELOC_MOUSE
sp|P97783|AF1Q_MOUSE	sp|Q99L04|DHRS1_MOUSE	sp|P35290|RAB24_MOUSE	sp|P84075|HPCA_MOUSE
sp|P97798|NEO1_MOUSE	sp|Q91WE1|SNX15_MOUSE	sp|P35292|RAB17_MOUSE	sp|P84086|CPLX2_MOUSE
sp|P97807|FUMH_MOUSE	sp|P11798|KCC2A_MOUSE	sp|P35293|RAB18_MOUSE	sp|P84089|ERH_MOUSE
sp|P97825|JUPI1_MOUSE	sp|P28652|KCC2B_MOUSE	sp|P35436|NMDE1_MOUSE	sp|P84099|RL19_MOUSE
sp|P97855|G3BP1_MOUSE	sp|Q80U04|PJA2_MOUSE	sp|P35438|NMDZ1_MOUSE	sp|P84104|SRSF3_MOUSE
sp|P97952|SCN1B_MOUSE	sp|Q99NE5|RIMS1_MOUSE	sp|P35486|ODPA_MOUSE	sp|P85094|ISC2A_MOUSE
sp|P98086|C1QA_MOUSE	sp|Q8K010|OPLA_MOUSE	sp|P35505|FAAA_MOUSE	sp|P97300|NPTN_MOUSE
sp|P99026|PSB4_MOUSE	sp|E9Q6P5|TTC7B_MOUSE	sp|P35550|FBRL_MOUSE	sp|P97315|CSRP1_MOUSE
sp|P99027|RLA2_MOUSE	sp|Q6P9K8|CSKI1_MOUSE	sp|P35561|KCNJ2_MOUSE	sp|P97351|RS3A_MOUSE
sp|P99028|QCR6_MOUSE	sp|Q9DCW4|ETFB_MOUSE	sp|P35564|CALX_MOUSE	sp|P97355|SPSY_MOUSE
sp|P99029|PRDX5_MOUSE	sp|Q9JMG7|HDGR3_MOUSE	sp|P35582|FOXA1_MOUSE	sp|P97370|AT1B3_MOUSE
sp|Q00493|CBPE_MOUSE	sp|O08539|BIN1_MOUSE	sp|P35585|AP1M1_MOUSE	sp|P97371|PSME1_MOUSE
sp|Q00PI9|HNRL2_MOUSE	sp|Q9QXL2|KI21A_MOUSE	sp|P35700|PRDX1_MOUSE	sp|P97379|G3BP2_MOUSE
sp|Q01063|PDE4D_MOUSE	sp|P70297|STAM1_MOUSE	sp|P35762|CD81_MOUSE	sp|P97384|ANX11_MOUSE
sp|Q01097|NMDE2_MOUSE	sp|Q62351|TFR1_MOUSE	sp|P35802|GPM6A_MOUSE	sp|P97390|VPS45_MOUSE
sp|Q01405|SC23A_MOUSE	sp|Q03517|SCG2_MOUSE	sp|P35803|GPM6B_MOUSE	sp|P97411|ICA69_MOUSE
sp|Q01730|RSU1_MOUSE	sp|P62270|RS18_MOUSE	sp|P35918|VGFR2_MOUSE	sp|P97427|DPYL1_MOUSE
sp|Q01768|NDKB_MOUSE	sp|Q99J08|S14L2_MOUSE	sp|P35922|FMR1_MOUSE	sp|P97434|MPRIP_MOUSE
sp|Q02105|C1QC_MOUSE	sp|Q9JLB0|MPP6_MOUSE	sp|P35969|VGFR1_MOUSE	sp|P97441|ZNT3_MOUSE
sp|Q02248|CTNB1_MOUSE	sp|Q6PDI5|ECM29_MOUSE	sp|P35979|RL12_MOUSE	sp|P97445|CAC1A_MOUSE
sp|Q02257|PLAK_MOUSE	sp|E9Q7G0|NUMA1_MOUSE	sp|P35980|RL18_MOUSE	sp|P97449|AMPN_MOUSE
sp|Q02357|ANK1_MOUSE	sp|Q6A4J8|UBP7_MOUSE	sp|P36536|SAR1A_MOUSE	sp|P97450|ATP5J_MOUSE
sp|Q02819|NUCB1_MOUSE	sp|Q99K48|NONO_MOUSE	sp|P36552|HEM6_MOUSE	sp|P97461|RS5_MOUSE
sp|Q03157|APLP1_MOUSE	sp|Q64727|VINC_MOUSE	sp|P36916|GNL1_MOUSE	sp|P97492|RGS14_MOUSE
sp|Q03173|ENAH_MOUSE	sp|A2BIM8|MUP18_MOUSE	sp|P36993|PPM1B_MOUSE	sp|P97493|THIOM_MOUSE
sp|Q03265|ATPA_MOUSE	sp|P61164|ACTZ_MOUSE	sp|P37040|NCPR_MOUSE	sp|P97494|GSH1_MOUSE
sp|Q03517|SCG2_MOUSE	sp|Q99JW2|ACY1_MOUSE	sp|P37172|ACVR1_MOUSE	sp|P97742|CPT1A_MOUSE
sp|Q03958|PFD6_MOUSE	sp|O89029|MATN4_MOUSE	sp|P37804|TAGL_MOUSE	sp|P97765|WBP2_MOUSE
sp|Q04690|NF1_MOUSE	sp|Q5U458|DJC11_MOUSE	sp|P38060|HMGCL_MOUSE	sp|P97798|NEO1_MOUSE
sp|Q05186|RCN1_MOUSE	sp|Q9CQF9|PCYOX_MOUSE	sp|P38585|TTL_MOUSE	sp|P97807|FUMH_MOUSE
sp|Q05793|PGBM_MOUSE	sp|Q60875|ARHG2_MOUSE	sp|P38647|GRP75_MOUSE	sp|P97823|LYPA1_MOUSE
sp|Q05816|FABP5_MOUSE	sp|O55100|SNG1_MOUSE	sp|P39038|CADH4_MOUSE	sp|P97855|G3BP1_MOUSE
sp|Q05920|PYC_MOUSE	sp|Q9Z0N1|IF2G_MOUSE	sp|P39053|DYN1_MOUSE	sp|P97952|SCN1B_MOUSE
sp|Q05A62|DNAL1_MOUSE	sp|Q8VHW2|CCG8_MOUSE	sp|P39054|DYN2_MOUSE	sp|P98084|APBA2_MOUSE
sp|Q05D44|IF2P_MOUSE	sp|Q9ES56|TPPC4_MOUSE	sp|P39087|GRIK2_MOUSE	sp|P98086|C1QA_MOUSE
sp|Q06185|ATP5I_MOUSE	sp|Q9CQ85|TIM22_MOUSE	sp|P39447|ZO1_MOUSE	sp|P98203|ARVC_MOUSE
sp|Q06890|CLUS_MOUSE	sp|O09061|PSB1_MOUSE	sp|P39688|FYN_MOUSE	sp|P99026|PSB4_MOUSE
sp|Q07076|ANXA7_MOUSE	sp|P55066|NCAN_MOUSE	sp|P40124|CAP1_MOUSE	sp|P99027|RLA2_MOUSE
sp|Q07235|GDN_MOUSE	sp|Q9CQV1|TIM16_MOUSE	sp|P40142|TKT_MOUSE	sp|P99028|QCR6_MOUSE
sp|Q07813|BAX_MOUSE	sp|P55264|ADK_MOUSE	sp|P40237|CD82_MOUSE	sp|P99029|PRDX5_MOUSE
sp|Q08274|DMWD_MOUSE	sp|Q8QZS1|HIBCH_MOUSE	sp|P40240|CD9_MOUSE	sp|Q00493|CBPE_MOUSE
sp|Q08331|CALB2_MOUSE	sp|B9EJ80|PDZD8_MOUSE	sp|P40336|VP26A_MOUSE	sp|Q00558|F8I2_MOUSE
sp|Q08460|KCMA1_MOUSE	sp|Q9CPQ1|COX6C_MOUSE	sp|P40630|TFAM_MOUSE	sp|Q00PI9|HNRL2_MOUSE
sp|Q08642|PADI2_MOUSE	sp|Q91WC0|SETD3_MOUSE	sp|P41105|RL28_MOUSE	sp|Q01063|PDE4D_MOUSE
sp|Q0GNC1|INF2_MOUSE	sp|P50247|SAHH_MOUSE	sp|P41216|ACSL1_MOUSE	sp|Q01097|NMDE2_MOUSE
sp|Q11011|PSA_MOUSE	sp|Q9WTX6|CUL1_MOUSE	sp|P41233|ABCA1_MOUSE	sp|Q01405|SC23A_MOUSE
sp|Q11136|PEPD_MOUSE	sp|Q80VP0|TCPR1_MOUSE	sp|P41242|MATK_MOUSE	sp|Q01768|NDKB_MOUSE
sp|Q148V7|K1468_MOUSE	sp|Q4KUS2|UN13A_MOUSE	sp|P42125|ECI1_MOUSE	sp|Q02105|C1QC_MOUSE
sp|Q14BB9|MA6D1_MOUSE	sp|P04939|MUP3_MOUSE	sp|P42208|SEPT2_MOUSE	sp|Q02248|CTNB1_MOUSE
sp|Q2NL51|GSK3A_MOUSE	sp|P13020|GELS_MOUSE	sp|P42227|STAT3_MOUSE	sp|Q02257|PLAK_MOUSE
sp|Q2PFD7|PSD3_MOUSE	sp|P53026|RL10A_MOUSE	sp|P42567|EPS15_MOUSE	sp|Q02357|ANK1_MOUSE
sp|Q3TC72|FAHD2_MOUSE	sp|Q9D8B3|CHM4B_MOUSE	sp|P42669|PURA_MOUSE	sp|Q02819|NUCB1_MOUSE
sp|Q3TCN2|PLBL2_MOUSE	sp|Q91V14|S12A5_MOUSE	sp|P42859|HD_MOUSE	sp|Q03141|MARK3_MOUSE
sp|Q3TDD9|PPR21_MOUSE	sp|Q99K51|PLST_MOUSE	sp|P42932|TCPQ_MOUSE	sp|Q03157|APLP1_MOUSE
sp|Q3TDK6|ROGDI_MOUSE	sp|O70161|PI51C_MOUSE	sp|P43006|EAA2_MOUSE	sp|Q03173|ENAH_MOUSE
sp|Q3TDN2|FAF2_MOUSE	sp|P70697|DCUP_MOUSE	sp|P43024|CX6A1_MOUSE	sp|Q03265|ATPA_MOUSE
sp|Q3TEA8|HP1B3_MOUSE	sp|Q8R3P0|ACY2_MOUSE	sp|P43247|MSH2_MOUSE	sp|Q03517|SCG2_MOUSE
sp|Q3TES0|IQEC3_MOUSE	sp|P70663|SPRL1_MOUSE	sp|P43274|H14_MOUSE	sp|Q03958|PFD6_MOUSE
sp|Q3THE2|ML12B_MOUSE	sp|Q6PFD5|DLGP3_MOUSE	sp|P43275|H11_MOUSE	sp|Q05512|MARK2_MOUSE
sp|Q3THG9|AASD1_MOUSE	sp|Q9CWS0|DDAH1_MOUSE	sp|P43276|H15_MOUSE	sp|Q05793|PGBM_MOUSE
sp|Q3THK7|GUAA_MOUSE	sp|Q99KK7|DPP3_MOUSE	sp|P43277|H13_MOUSE	sp|Q05816|FABP5_MOUSE
sp|Q3TMH2|SCRN3_MOUSE	sp|P52825|CPT2_MOUSE	sp|P43406|ITAV_MOUSE	sp|Q05920|PYC_MOUSE
sp|Q3TVA9|CC136_MOUSE	sp|Q61578|ADRO_MOUSE	sp|P45376|ALDR_MOUSE	sp|Q05BC3|EMAL1_MOUSE
sp|Q3TXS7|PSMD1_MOUSE	sp|P59016|VP33B_MOUSE	sp|P45377|ALD2_MOUSE	sp|Q06138|CAB39_MOUSE
sp|Q3TY60|F131B_MOUSE	sp|Q6GQT9|NOMO1_MOUSE	sp|P45591|COF2_MOUSE	sp|Q06185|ATP5I_MOUSE
sp|Q3U0V1|FUBP2_MOUSE	sp|Q80TR1|AGRL1_MOUSE	sp|P45878|FKBP2_MOUSE	sp|Q06335|APLP2_MOUSE
sp|Q3U1J4|DDB1_MOUSE	sp|Q3U487|HECD3_MOUSE	sp|P45952|ACADM_MOUSE	sp|Q06890|CLUS_MOUSE
sp|Q3U7U3|FBX7_MOUSE	sp|P27600|GNA12_MOUSE	sp|P46061|RAGP1_MOUSE	sp|Q07076|ANXA7_MOUSE
sp|Q3U898|CSN9_MOUSE	sp|P27661|H2AX_MOUSE	sp|P46096|SYT1_MOUSE	sp|Q08274|DMWD_MOUSE
sp|Q3UDE2|TTL12_MOUSE	sp|O88746|TOM1_MOUSE	sp|P46097|SYT2_MOUSE	sp|Q08331|CALB2_MOUSE
sp|Q3UE37|UBE2Z_MOUSE	sp|Q9JIY5|HTRA2_MOUSE	sp|P46414|CDN1B_MOUSE	sp|Q08460|KCMA1_MOUSE
sp|Q3UEB3|PUF60_MOUSE	sp|Q6NVG1|LPCT4_MOUSE	sp|P46425|GSTP2_MOUSE	sp|Q08642|PADI2_MOUSE
sp|Q3UGR5|HDHD2_MOUSE	sp|Q80TL7|MON2_MOUSE	sp|P46460|NSF_MOUSE	sp|Q0GNC1|INF2_MOUSE
sp|Q3UGS4|MCRI1_MOUSE	sp|Q8R574|KPRB_MOUSE	sp|P46467|VPS4B_MOUSE	sp|Q0KL02|TRIO_MOUSE
sp|Q3UH60|DIP2B_MOUSE	sp|E9Q3L2|PI4KA_MOUSE	sp|P46471|PRS7_MOUSE	sp|Q0VBF8|STUM_MOUSE
sp|Q3UH68|LIMC1_MOUSE	sp|Q921H9|COA7_MOUSE	sp|P46638|RB11B_MOUSE	sp|Q11011|PSA_MOUSE
sp|Q3UHB1|NT5D3_MOUSE	sp|Q60714|S27A1_MOUSE	sp|P46660|AINX_MOUSE	sp|Q11136|PEPD_MOUSE
sp|Q3UHB8|CC177_MOUSE	sp|Q3USB7|PLCL1_MOUSE	sp|P46664|PURA2_MOUSE	sp|Q148V7|K1468_MOUSE
sp|Q3UHD6|SNX27_MOUSE	sp|Q9DCM2|GSTK1_MOUSE	sp|P46735|MYO1B_MOUSE	sp|Q14BB9|MA6D1_MOUSE
sp|Q3UHD9|AGAP2_MOUSE	sp|P27659|RL3_MOUSE	sp|P46737|BRCC3_MOUSE	sp|Q14BI2|GRM2_MOUSE
sp|Q3UHJ0|AAK1_MOUSE	sp|P32921|SYWC_MOUSE	sp|P46935|NEDD4_MOUSE	sp|Q14C51|PTCD3_MOUSE
sp|Q3UHK6|TEN4_MOUSE	sp|Q8BGD5|CPT1C_MOUSE	sp|P46978|STT3A_MOUSE	sp|Q14CH0|F171B_MOUSE
sp|Q3UHL1|CAMKV_MOUSE	sp|Q91ZU6|DYST_MOUSE	sp|P47199|QOR_MOUSE	sp|Q2NL51|GSK3A_MOUSE
sp|Q3UHX2|HAP28_MOUSE	sp|P14148|RL7_MOUSE	sp|P47708|RP3A_MOUSE	sp|Q2PFD7|PSD3_MOUSE
sp|Q3UI43|BABA1_MOUSE	sp|Q5F2E8|TAOK1_MOUSE	sp|P47738|ALDH2_MOUSE	sp|Q3B7Z2|OSBP1_MOUSE
sp|Q3UIU2|NDUB6_MOUSE	sp|P67984|RL22_MOUSE	sp|P47740|AL3A2_MOUSE	sp|Q3KNM2|MARH5_MOUSE
sp|Q3UJU9|RMD3_MOUSE	sp|Q920I9|WDR7_MOUSE	sp|P47743|GRM8_MOUSE	sp|Q3TC33|CC127_MOUSE
sp|Q3ULD5|MCCB_MOUSE	sp|P46467|VPS4B_MOUSE	sp|P47746|CNR1_MOUSE	sp|Q3TC72|FAHD2_MOUSE
sp|Q3UM45|PP1R7_MOUSE	sp|Q99P47|CNTP4_MOUSE	sp|P47753|CAZA1_MOUSE	sp|Q3TCJ1|ABRX2_MOUSE
sp|Q3UMR5|MCU_MOUSE	sp|Q9WVR4|FXR2_MOUSE	sp|P47754|CAZA2_MOUSE	sp|Q3TDD9|PPR21_MOUSE
sp|Q3UNH4|GRIN1_MOUSE	sp|P12787|COX5A_MOUSE	sp|P47757|CAPZB_MOUSE	sp|Q3TDK6|ROGDI_MOUSE
sp|Q3UPL0|SC31A_MOUSE	sp|Q7TMK9|HNRPQ_MOUSE	sp|P47758|SRPRB_MOUSE	sp|Q3TDN2|FAF2_MOUSE
sp|Q3USB7|PLCL1_MOUSE	sp|P05480|SRC_MOUSE	sp|P47791|GSHR_MOUSE	sp|Q3TEA8|HP1B3_MOUSE
sp|Q3UU96|MRCKA_MOUSE	sp|Q2M3X8|PHAR1_MOUSE	sp|P47802|MTX1_MOUSE	sp|Q3TES0|IQEC3_MOUSE
sp|Q3UUG6|TBC24_MOUSE	sp|O35066|KIF3C_MOUSE	sp|P47809|MP2K4_MOUSE	sp|Q3THG9|AASD1_MOUSE
sp|Q3UUI3|THEM4_MOUSE	sp|O55125|NIPS1_MOUSE	sp|P47857|PFKAM_MOUSE	sp|Q3THK7|GUAA_MOUSE
sp|Q3UV70|PDP1_MOUSE	sp|Q08331|CALB2_MOUSE	sp|P47911|RL6_MOUSE	sp|Q3TLH4|PRC2C_MOUSE
sp|Q3UVK0|ERMP1_MOUSE	sp|Q64520|KGUA_MOUSE	sp|P47915|RL29_MOUSE	sp|Q3TLI0|TPC10_MOUSE
sp|Q3UVL4|VPS51_MOUSE	sp|Q3UR70|TGFA1_MOUSE	sp|P47934|CACP_MOUSE	sp|Q3TMH2|SCRN3_MOUSE
sp|Q3UVX5|GRM5_MOUSE	sp|Q80YN3|BCAS1_MOUSE	sp|P47941|CRKL_MOUSE	sp|Q3TPX4|EXOC5_MOUSE
sp|Q3V0K9|PLSI_MOUSE	sp|Q8BH66|ATLA1_MOUSE	sp|P47955|RLA1_MOUSE	sp|Q3TVA9|CC136_MOUSE
sp|Q3V3R1|C1TM_MOUSE	sp|O35490|BHMT1_MOUSE	sp|P47962|RL5_MOUSE	sp|Q3TW96|UAP1L_MOUSE
sp|Q4ACU6|SHAN3_MOUSE	sp|Q64433|CH10_MOUSE	sp|P47963|RL13_MOUSE	sp|Q3TWN3|CNNM2_MOUSE
sp|Q4KMM3|OXR1_MOUSE	sp|Q9DCD0|6PGD_MOUSE	sp|P47964|RL36_MOUSE	sp|Q3TXS7|PSMD1_MOUSE
sp|Q4V9Z5|SE6L2_MOUSE	sp|Q0GNC1|INF2_MOUSE	sp|P48024|EIF1_MOUSE	sp|Q3TY60|F131B_MOUSE
sp|Q4VAA2|CDV3_MOUSE	sp|Q8BI84|TGO1_MOUSE	sp|P48036|ANXA5_MOUSE	sp|Q3TY86|AIFM3_MOUSE
sp|Q4VAE3|TMM65_MOUSE	sp|Q8C0T5|SI1L1_MOUSE	sp|P48318|DCE1_MOUSE	sp|Q3TZZ7|ESYT2_MOUSE
sp|Q505F5|LRC47_MOUSE	sp|Q9DAW9|CNN3_MOUSE	sp|P48320|DCE2_MOUSE	sp|Q3U0V1|FUBP2_MOUSE
sp|Q569Z6|TR150_MOUSE	sp|P70175|DLG3_MOUSE	sp|P48428|TBCA_MOUSE	sp|Q3U1J4|DDB1_MOUSE
sp|Q56A07|SCN2B_MOUSE	sp|P21619|LMNB2_MOUSE	sp|P48453|PP2BB_MOUSE	sp|Q3U487|HECD3_MOUSE
sp|Q58A65|JIP4_MOUSE	sp|P14733|LMNB1_MOUSE	sp|P48542|KCNJ6_MOUSE	sp|Q3U5Q7|CMPK2_MOUSE
sp|Q59J78|NDUF2_MOUSE	sp|P31938|MP2K1_MOUSE	sp|P48543|KCNJ9_MOUSE	sp|Q3U7R1|ESYT1_MOUSE
sp|Q5DQR4|STB5L_MOUSE	sp|P62814|VATB2_MOUSE	sp|P48678|LMNA_MOUSE	sp|Q3U7U3|FBX7_MOUSE
sp|Q5DTL9|S4A10_MOUSE	sp|Q61137|ASTN1_MOUSE	sp|P48722|HS74L_MOUSE	sp|Q3UDP0|WDR41_MOUSE
sp|Q5DTT2|PSD1_MOUSE	sp|Q8K596|NAC2_MOUSE	sp|P48758|CBR1_MOUSE	sp|Q3UEB3|PUF60_MOUSE
sp|Q5DTY9|KCD16_MOUSE	sp|Q9Z218|DPP6_MOUSE	sp|P48771|CX7A2_MOUSE	sp|Q3UFY7|5NT3B_MOUSE
sp|Q5DU25|IQEC2_MOUSE	sp|Q80U49|C170B_MOUSE	sp|P48774|GSTM5_MOUSE	sp|Q3UGC7|EI3JA_MOUSE
sp|Q5EBJ4|ERMIN_MOUSE	sp|Q80TE7|LRRC7_MOUSE	sp|P48962|ADT1_MOUSE	sp|Q3UGR5|HDHD2_MOUSE
sp|Q5FWK3|RHG01_MOUSE	sp|Q5FWH7|S39AC_MOUSE	sp|P49025|CTRO_MOUSE	sp|Q3UGY8|BIG3_MOUSE
sp|Q5HZI2|C2C4C_MOUSE	sp|Q9DB77|QCR2_MOUSE	sp|P49070|CAMLG_MOUSE	sp|Q3UH60|DIP2B_MOUSE
sp|Q5M8N0|CNRP1_MOUSE	sp|Q9Z1R2|BAG6_MOUSE	sp|P49312|ROA1_MOUSE	sp|Q3UH68|LIMC1_MOUSE
sp|Q5M8N4|D39U1_MOUSE	sp|Q8VED9|LEGL_MOUSE	sp|P49442|INPP_MOUSE	sp|Q3UH93|PLXD1_MOUSE
sp|Q5PR73|DIRA2_MOUSE	sp|Q9JL26|FMNL1_MOUSE	sp|P49443|PPM1A_MOUSE	sp|Q3UH99|SHSA6_MOUSE
sp|Q5RJI5|BRSK1_MOUSE	sp|Q6PCN3|TTBK1_MOUSE	sp|P49586|PCY1A_MOUSE	sp|Q3UHB1|NT5D3_MOUSE
sp|Q5SQX6|CYFP2_MOUSE	sp|Q9JHW2|NIT2_MOUSE	sp|P49615|CDK5_MOUSE	sp|Q3UHB8|CC177_MOUSE
sp|Q5SRX1|TM1L2_MOUSE	sp|Q9D287|SPF27_MOUSE	sp|P49722|PSA2_MOUSE	sp|Q3UHD1|AGRB1_MOUSE
sp|Q5SSL4|ABR_MOUSE	sp|P57780|ACTN4_MOUSE	sp|P49769|PSN1_MOUSE	sp|Q3UHD6|SNX27_MOUSE
sp|Q5SSM3|RHG44_MOUSE	sp|Q7TPR4|ACTN1_MOUSE	sp|P49813|TMOD1_MOUSE	sp|Q3UHD9|AGAP2_MOUSE
sp|Q5SUR0|PUR4_MOUSE	sp|Q9JI91|ACTN2_MOUSE	sp|P50114|S100B_MOUSE	sp|Q3UHE1|PITM3_MOUSE
sp|Q5SV85|SYNRG_MOUSE	sp|Q810A3|TTC9C_MOUSE	sp|P50136|ODBA_MOUSE	sp|Q3UHJ0|AAK1_MOUSE
sp|Q5SVL6|RPGP2_MOUSE	sp|Q91V61|SFXN3_MOUSE	sp|P50153|GBG4_MOUSE	sp|Q3UHK1|MYCT_MOUSE
sp|Q5U3K5|RABL6_MOUSE	sp|Q8VCR7|ABHEB_MOUSE	sp|P50171|DHB8_MOUSE	sp|Q3UHK6|TEN4_MOUSE
sp|Q5U458|DJC11_MOUSE	sp|O08663|MAP2_MOUSE	sp|P50247|SAHH_MOUSE	sp|Q3UHL1|CAMKV_MOUSE
sp|Q5XG69|F169A_MOUSE	sp|Q5F285|TM256_MOUSE	sp|P50396|GDIA_MOUSE	sp|Q3UHX2|HAP28_MOUSE
sp|Q5XJV6|LMTK3_MOUSE	sp|Q04447|KCRB_MOUSE	sp|P50428|ARSA_MOUSE	sp|Q3UIU2|NDUB6_MOUSE
sp|Q5XJY5|COPD_MOUSE	sp|P30275|KCRU_MOUSE	sp|P50429|ARSB_MOUSE	sp|Q3UJB9|EDC4_MOUSE
sp|Q60597|ODO1_MOUSE	sp|P50171|DHB8_MOUSE	sp|P50516|VATA_MOUSE	sp|Q3UJU9|RMD3_MOUSE
sp|Q60598|SRC8_MOUSE	sp|Q8CHC4|SYNJ1_MOUSE	sp|P50518|VATE1_MOUSE	sp|Q3UKJ7|SMU1_MOUSE
sp|Q60625|ICAM5_MOUSE	sp|Q8BNU0|ARMC6_MOUSE	sp|P50544|ACADV_MOUSE	sp|Q3ULD5|MCCB_MOUSE
sp|Q60631|GRB2_MOUSE	sp|Q9CQE8|RTRAF_MOUSE	sp|P50571|GBRB1_MOUSE	sp|Q3ULJ0|GPD1L_MOUSE
sp|Q60634|FLOT2_MOUSE	sp|O88741|GDAP1_MOUSE	sp|P50580|PA2G4_MOUSE	sp|Q3UM45|PP1R7_MOUSE
sp|Q60668|HNRPD_MOUSE	sp|O35593|PSDE_MOUSE	sp|P51150|RAB7A_MOUSE	sp|Q3UMB9|WASC4_MOUSE
sp|Q60673|PTPRN_MOUSE	sp|Q61749|EI2BD_MOUSE	sp|P51174|ACADL_MOUSE	sp|Q3UMR5|MCU_MOUSE
sp|Q60676|PPP5_MOUSE	sp|Q9QXS6|DREB_MOUSE	sp|P51175|PPOX_MOUSE	sp|Q3UMT1|PP12C_MOUSE
sp|Q60692|PSB6_MOUSE	sp|P39053|DYN1_MOUSE	sp|P51410|RL9_MOUSE	sp|Q3UNH4|GRIN1_MOUSE
sp|Q60714|S27A1_MOUSE	sp|Q80U63|MFN2_MOUSE	sp|P51432|PLCB3_MOUSE	sp|Q3UNZ8|QORL2_MOUSE
sp|Q60737|CSK21_MOUSE	sp|Q9D964|GATM_MOUSE	sp|P51655|GPC4_MOUSE	sp|Q3UPL0|SC31A_MOUSE
sp|Q60749|KHDR1_MOUSE	sp|Q8K093|TRHDE_MOUSE	sp|P51660|DHB4_MOUSE	sp|Q3UR70|TGFA1_MOUSE
sp|Q60759|GCDH_MOUSE	sp|Q9JJK2|LANC2_MOUSE	sp|P51667|MLRV_MOUSE	sp|Q3URD3|SLMAP_MOUSE
sp|Q60771|CLD11_MOUSE	sp|Q6PB66|LPPRC_MOUSE	sp|P51830|ADCY9_MOUSE	sp|Q3URE1|ACSF3_MOUSE
sp|Q60780|GAS7_MOUSE	sp|O88532|ZFR_MOUSE	sp|P51855|GSHB_MOUSE	sp|Q3USB7|PLCL1_MOUSE
sp|Q60829|PPR1B_MOUSE	sp|Q8C015|PAK5_MOUSE	sp|P51859|HDGF_MOUSE	sp|Q3UTH8|ARHG9_MOUSE
sp|Q60864|STIP1_MOUSE	sp|F6SEU4|SYGP1_MOUSE	sp|P51863|VA0D1_MOUSE	sp|Q3UTJ2|SRBS2_MOUSE
sp|Q60865|CAPR1_MOUSE	sp|Q9Z2W9|GRIA3_MOUSE	sp|P51880|FABP7_MOUSE	sp|Q3UTQ8|CDKL5_MOUSE
sp|Q60872|IF1A_MOUSE	sp|P47962|RL5_MOUSE	sp|P51881|ADT2_MOUSE	sp|Q3UU96|MRCKA_MOUSE
sp|Q60875|ARHG2_MOUSE	sp|O08915|AIP_MOUSE	sp|P52189|KCNJ4_MOUSE	sp|Q3UUG6|TBC24_MOUSE
sp|Q60899|ELAV2_MOUSE	sp|Q9QYR9|ACOT2_MOUSE	sp|P52196|THTR_MOUSE	sp|Q3UUI3|THEM4_MOUSE
sp|Q60900|ELAV3_MOUSE	sp|O88342|WDR1_MOUSE	sp|P52480|KPYM_MOUSE	sp|Q3UUQ7|PGAP1_MOUSE
sp|Q60930|VDAC2_MOUSE	sp|Q91WA3|HDA11_MOUSE	sp|P52503|NDUS6_MOUSE	sp|Q3UV70|PDP1_MOUSE
sp|Q60931|VDAC3_MOUSE	sp|Q8BQU6|CXG2_MOUSE	sp|P52734|FGD1_MOUSE	sp|Q3UVK0|ERMP1_MOUSE
sp|Q60932|VDAC1_MOUSE	sp|Q60803|TRAF3_MOUSE	sp|P52760|RIDA_MOUSE	sp|Q3UVL4|VPS51_MOUSE
sp|Q60972|RBBP4_MOUSE	sp|P35585|AP1M1_MOUSE	sp|P52795|EFNB1_MOUSE	sp|Q3UVX5|GRM5_MOUSE
sp|Q60973|RBBP7_MOUSE	sp|Q61205|PA1B3_MOUSE	sp|P52825|CPT2_MOUSE	sp|Q3UYG8|MACD2_MOUSE
sp|Q60996|2A5G_MOUSE	sp|B5TVM2|ILDR2_MOUSE	sp|P52912|TIA1_MOUSE	sp|Q3V0K9|PLSI_MOUSE
sp|Q61001|LAMA5_MOUSE	sp|P56480|ATPB_MOUSE	sp|P53026|RL10A_MOUSE	sp|Q3V1L4|5NTC_MOUSE
sp|Q61024|ASNS_MOUSE	sp|P15209|NTRK2_MOUSE	sp|P53395|ODB2_MOUSE	sp|Q3V1U8|ELMD1_MOUSE
sp|Q61029|LAP2B_MOUSE	sp|Q9CYW4|HDHD3_MOUSE	sp|P53612|PGTB2_MOUSE	sp|Q3V3Q7|PACS2_MOUSE
sp|Q61036|PAK3_MOUSE	sp|Q811P8|RHG32_MOUSE	sp|P53702|CCHL_MOUSE	sp|Q3V3R1|C1TM_MOUSE
sp|Q61074|PPM1G_MOUSE	sp|Q922E4|PCY2_MOUSE	sp|P53810|PIPNA_MOUSE	sp|Q3V3V9|CARL2_MOUSE
sp|Q61081|CDC37_MOUSE	sp|Q9QZX7|SRR_MOUSE	sp|P53811|PIPNB_MOUSE	sp|Q4ACU6|SHAN3_MOUSE
sp|Q61102|ABCB7_MOUSE	sp|P46664|PURA2_MOUSE	sp|P53986|MOT1_MOUSE	sp|Q4JIM5|ABL2_MOUSE
sp|Q61137|ASTN1_MOUSE	sp|Q6NS60|FBX41_MOUSE	sp|P53994|RAB2A_MOUSE	sp|Q4KMM3|OXR1_MOUSE
sp|Q61151|2A5E_MOUSE	sp|Q3U7U3|FBX7_MOUSE	sp|P53996|CNBP_MOUSE	sp|Q4V9Z5|SE6L2_MOUSE
sp|Q61165|SL9A1_MOUSE	sp|Q5SSL4|ABR_MOUSE	sp|P54071|IDHP_MOUSE	sp|Q4VAA2|CDV3_MOUSE
sp|Q61166|MARE1_MOUSE	sp|P28650|PURA1_MOUSE	sp|P54227|STMN1_MOUSE	sp|Q4VAE3|TMM65_MOUSE
sp|Q61171|PRDX2_MOUSE	sp|P35922|FMR1_MOUSE	sp|P54285|CACB3_MOUSE	sp|Q501J6|DDX17_MOUSE
sp|Q61187|TS101_MOUSE	sp|Q9CQ10|CHMP3_MOUSE	sp|P54726|RD23A_MOUSE	sp|Q505F5|LRC47_MOUSE
sp|Q61189|ICLN_MOUSE	sp|Q60649|CLPB_MOUSE	sp|P54728|RD23B_MOUSE	sp|Q52KF3|SPIR1_MOUSE
sp|Q61205|PA1B3_MOUSE	sp|Q9Z2A0|PDPK1_MOUSE	sp|P54754|EPHB3_MOUSE	sp|Q569Z6|TR150_MOUSE
sp|Q61206|PA1B2_MOUSE	sp|Q8K400|STXB5_MOUSE	sp|P54763|EPHB2_MOUSE	sp|Q56A07|SCN2B_MOUSE
sp|Q61207|SAP_MOUSE	sp|P11352|GPX1_MOUSE	sp|P54775|PRS6B_MOUSE	sp|Q58A65|JIP4_MOUSE
sp|Q61282|PGCA_MOUSE	sp|Q9CQ75|NDUA2_MOUSE	sp|P54818|GALC_MOUSE	sp|Q5DQR4|STB5L_MOUSE
sp|Q61292|LAMB2_MOUSE	sp|Q791T5|MTCH1_MOUSE	sp|P54822|PUR8_MOUSE	sp|Q5DTT2|PSD1_MOUSE
sp|Q61301|CTNA2_MOUSE	sp|Q61595|KTN1_MOUSE	sp|P54823|DDX6_MOUSE	sp|Q5DTY9|KCD16_MOUSE
sp|Q61316|HSP74_MOUSE	sp|Q9CQR6|PPP6_MOUSE	sp|P54830|PTN5_MOUSE	sp|Q5DU25|IQEC2_MOUSE
sp|Q61330|CNTN2_MOUSE	sp|Q8CAQ8|MIC60_MOUSE	sp|P54923|ADPRH_MOUSE	sp|Q5DU31|ICEF1_MOUSE
sp|Q61335|BAP31_MOUSE	sp|Q9Z0P5|TWF2_MOUSE	sp|P55012|S12A2_MOUSE	sp|Q5EBJ4|ERMIN_MOUSE
sp|Q61425|HCDH_MOUSE	sp|O09044|SNP23_MOUSE	sp|P55066|NCAN_MOUSE	sp|Q5F2E8|TAOK1_MOUSE
sp|Q61490|CD166_MOUSE	sp|P62137|PP1A_MOUSE	sp|P55088|AQP4_MOUSE	sp|Q5FWK3|RHG01_MOUSE
sp|Q61543|GSLG1_MOUSE	sp|Q91Y97|ALDOB_MOUSE	sp|P55096|ABCD3_MOUSE	sp|Q5H8C4|VP13A_MOUSE
sp|Q61545|EWS_MOUSE	sp|Q8K3A9|MEPCE_MOUSE	sp|P55258|RAB8A_MOUSE	sp|Q5HZI2|C2C4C_MOUSE
sp|Q61548|AP180_MOUSE	sp|P62717|RL18A_MOUSE	sp|P55264|ADK_MOUSE	sp|Q5HZI9|S2551_MOUSE
sp|Q61553|FSCN1_MOUSE	sp|P39447|ZO1_MOUSE	sp|P55288|CAD11_MOUSE	sp|Q5M8N0|CNRP1_MOUSE
sp|Q61595|KTN1_MOUSE	sp|Q91W50|CSDE1_MOUSE	sp|P55302|AMRP_MOUSE	sp|Q5M8N4|D39U1_MOUSE
sp|Q61598|GDIB_MOUSE	sp|P61202|CSN2_MOUSE	sp|P55937|GOGA3_MOUSE	sp|Q5PR73|DIRA2_MOUSE
sp|Q61699|HS105_MOUSE	sp|B2RXS4|PLXB2_MOUSE	sp|P56135|ATPK_MOUSE	sp|Q5RJI5|BRSK1_MOUSE
sp|Q61701|ELAV4_MOUSE	sp|Q9QWW1|HOME2_MOUSE	sp|P56212|ARP19_MOUSE	sp|Q5SNZ0|GRDN_MOUSE
sp|Q61735|CD47_MOUSE	sp|Q99JP6|HOME3_MOUSE	sp|P56213|ALR_MOUSE	sp|Q5SQX6|CYFP2_MOUSE
sp|Q61753|SERA_MOUSE	sp|Q01853|TERA_MOUSE	sp|P56371|RAB4A_MOUSE	sp|Q5SRX1|TM1L2_MOUSE
sp|Q61768|KINH_MOUSE	sp|Q61301|CTNA2_MOUSE	sp|P56375|ACYP2_MOUSE	sp|Q5SSL4|ABR_MOUSE
sp|Q61792|LASP1_MOUSE	sp|Q9ERG2|STRN3_MOUSE	sp|P56376|ACYP1_MOUSE	sp|Q5SSM3|RHG44_MOUSE
sp|Q61879|MYH10_MOUSE	sp|P14152|MDHC_MOUSE	sp|P56379|68MP_MOUSE	sp|Q5SV85|SYNRG_MOUSE
sp|Q61937|NPM_MOUSE	sp|Q8CBY0|GATC_MOUSE	sp|P56380|AP4A_MOUSE	sp|Q5SVL6|RPGP2_MOUSE
sp|Q61990|PCBP2_MOUSE	sp|P42932|TCPQ_MOUSE	sp|P56382|ATP5E_MOUSE	sp|Q5SW19|CLU_MOUSE
sp|Q62048|PEA15_MOUSE	sp|P28663|SNAB_MOUSE	sp|P56383|AT5G2_MOUSE	sp|Q5SXY1|CYTSB_MOUSE
sp|Q62059|CSPG2_MOUSE	sp|Q91WU0|CES1F_MOUSE	sp|P56387|DYLT3_MOUSE	sp|Q5SYD0|MYO1D_MOUSE
sp|Q62093|SRSF2_MOUSE	sp|Q7TMY8|HUWE1_MOUSE	sp|P56391|CX6B1_MOUSE	sp|Q5U3K5|RABL6_MOUSE
sp|Q62108|DLG4_MOUSE	sp|Q9DC69|NDUA9_MOUSE	sp|P56393|COX7B_MOUSE	sp|Q5U458|DJC11_MOUSE
sp|Q62165|DAG1_MOUSE	sp|Q69ZK9|NLGN2_MOUSE	sp|P56394|COX17_MOUSE	sp|Q5XG69|F169A_MOUSE
sp|Q62186|SSRD_MOUSE	sp|Q99K10|NLGN1_MOUSE	sp|P56395|CYB5_MOUSE	sp|Q5XJV6|LMTK3_MOUSE
sp|Q62188|DPYL3_MOUSE	sp|Q9Z0X1|AIFM1_MOUSE	sp|P56399|UBP5_MOUSE	sp|Q5XJY5|COPD_MOUSE
sp|Q62189|SNRPA_MOUSE	sp|O88343|S4A4_MOUSE	sp|P56480|ATPB_MOUSE	sp|Q60597|ODO1_MOUSE
sp|Q62261|SPTB2_MOUSE	sp|Q8CJG1|AGO1_MOUSE	sp|P56546|CTBP2_MOUSE	sp|Q60598|SRC8_MOUSE
sp|Q62277|SYPH_MOUSE	sp|P47857|PFKAM_MOUSE	sp|P56564|EAA1_MOUSE	sp|Q60625|ICAM5_MOUSE
sp|Q62318|TIF1B_MOUSE	sp|O35136|NCAM2_MOUSE	sp|P56565|S10A1_MOUSE	sp|Q60631|GRB2_MOUSE
sp|Q62348|TSN_MOUSE	sp|Q9DB05|SNAA_MOUSE	sp|P56695|WFS1_MOUSE	sp|Q60634|FLOT2_MOUSE
sp|Q62351|TFR1_MOUSE	sp|Q99L47|F10A1_MOUSE	sp|P56812|PDCD5_MOUSE	sp|Q60668|HNRPD_MOUSE
sp|Q62361|TRH_MOUSE	sp|Q91WM1|STRBP_MOUSE	sp|P56959|FUS_MOUSE	sp|Q60676|PPP5_MOUSE
sp|Q62376|RU17_MOUSE	sp|O35598|ADA10_MOUSE	sp|P57716|NICA_MOUSE	sp|Q60692|PSB6_MOUSE
sp|Q62393|TPD52_MOUSE	sp|Q8C2Q3|RBM14_MOUSE	sp|P57722|PCBP3_MOUSE	sp|Q60714|S27A1_MOUSE
sp|Q62417|SRBS1_MOUSE	sp|Q5SXY1|CYTSB_MOUSE	sp|P57746|VATD_MOUSE	sp|Q60737|CSK21_MOUSE
sp|Q62418|DBNL_MOUSE	sp|Q9ESJ4|SPN90_MOUSE	sp|P57759|ERP29_MOUSE	sp|Q60759|GCDH_MOUSE
sp|Q62419|SH3G1_MOUSE	sp|O88958|GNPI1_MOUSE	sp|P57774|NPY_MOUSE	sp|Q60771|CLD11_MOUSE
sp|Q62420|SH3G2_MOUSE	sp|P54227|STMN1_MOUSE	sp|P57776|EF1D_MOUSE	sp|Q60780|GAS7_MOUSE
sp|Q62421|SH3G3_MOUSE	sp|P18872|GNAO_MOUSE	sp|P57780|ACTN4_MOUSE	sp|Q60790|RASA3_MOUSE
sp|Q62425|NDUA4_MOUSE	sp|Q8VHQ9|ACO11_MOUSE	sp|P57784|RU2A_MOUSE	sp|Q60829|PPR1B_MOUSE
sp|Q62426|CYTB_MOUSE	sp|Q3UM45|PP1R7_MOUSE	sp|P58021|TM9S2_MOUSE	sp|Q60864|STIP1_MOUSE
sp|Q62433|NDRG1_MOUSE	sp|P70452|STX4_MOUSE	sp|P58044|IDI1_MOUSE	sp|Q60865|CAPR1_MOUSE
sp|Q62442|VAMP1_MOUSE	sp|Q8CI32|BAG5_MOUSE	sp|P58059|RT21_MOUSE	sp|Q60875|ARHG2_MOUSE
sp|Q62443|NPTX1_MOUSE	sp|Q9DB50|AP1S2_MOUSE	sp|P58252|EF2_MOUSE	sp|Q60899|ELAV2_MOUSE
sp|Q62446|FKBP3_MOUSE	sp|P61967|AP1S1_MOUSE	sp|P58281|OPA1_MOUSE	sp|Q60900|ELAV3_MOUSE
sp|Q62448|IF4G2_MOUSE	sp|P61264|STX1B_MOUSE	sp|P58321|UCHL4_MOUSE	sp|Q60902|EP15R_MOUSE
sp|Q62465|VAT1_MOUSE	sp|O55142|RL35A_MOUSE	sp|P58389|PTPA_MOUSE	sp|Q60930|VDAC2_MOUSE
sp|Q63912|OMGP_MOUSE	sp|P06801|MAOX_MOUSE	sp|P58390|KCNN2_MOUSE	sp|Q60931|VDAC3_MOUSE
sp|Q63932|MP2K2_MOUSE	sp|Q9WUM4|COR1C_MOUSE	sp|P58404|STRN4_MOUSE	sp|Q60932|VDAC1_MOUSE
sp|Q64012|RALY_MOUSE	sp|P60521|GBRL2_MOUSE	sp|P58660|CAR10_MOUSE	sp|Q60960|IMA5_MOUSE
sp|Q640R3|HECAM_MOUSE	sp|Q8BKX1|BAIP2_MOUSE	sp|P58771|TPM1_MOUSE	sp|Q60996|2A5G_MOUSE
sp|Q64105|SPRE_MOUSE	sp|Q8BTG3|T11L1_MOUSE	sp|P58802|TB10A_MOUSE	sp|Q61001|LAMA5_MOUSE
sp|Q64133|AOFA_MOUSE	sp|Q60973|RBBP7_MOUSE	sp|P58871|TB182_MOUSE	sp|Q61016|GBG7_MOUSE
sp|Q64152|BTF3_MOUSE	sp|P32848|PRVA_MOUSE	sp|P59016|VP33B_MOUSE	sp|Q61024|ASNS_MOUSE
sp|Q641P0|ARP3B_MOUSE	sp|Q61074|PPM1G_MOUSE	sp|P59017|B2L13_MOUSE	sp|Q61036|PAK3_MOUSE
sp|Q64213|SF01_MOUSE	sp|Q8CGA0|PPM1F_MOUSE	sp|P59108|CPNE2_MOUSE	sp|Q61037|TSC2_MOUSE
sp|Q64331|MYO6_MOUSE	sp|Q9JM52|MINK1_MOUSE	sp|P59235|NUP43_MOUSE	sp|Q61081|CDC37_MOUSE
sp|Q64332|SYN2_MOUSE	sp|Q8C163|EXOG_MOUSE	sp|P59279|RAB2B_MOUSE	sp|Q61102|ABCB7_MOUSE
sp|Q64337|SQSTM_MOUSE	sp|Q7TPM1|PRC2B_MOUSE	sp|P59281|RHG39_MOUSE	sp|Q61137|ASTN1_MOUSE
sp|Q64433|CH10_MOUSE	sp|Q9DCX2|ATP5H_MOUSE	sp|P59325|IF5_MOUSE	sp|Q61151|2A5E_MOUSE
sp|Q64442|DHSO_MOUSE	sp|Q9Z2U1|PSA5_MOUSE	sp|P59326|YTHD1_MOUSE	sp|Q61165|SL9A1_MOUSE
sp|Q64444|CAH4_MOUSE	sp|Q9Z1J3|NFS1_MOUSE	sp|P59509|ATS19_MOUSE	sp|Q61166|MARE1_MOUSE
sp|Q64455|PTPRJ_MOUSE	sp|Q8BIV3|RNBP6_MOUSE	sp|P59644|PI5PA_MOUSE	sp|Q61171|PRDX2_MOUSE
sp|Q64487|PTPRD_MOUSE	sp|Q9WUA3|PFKAP_MOUSE	sp|P59648|FXYD7_MOUSE	sp|Q61187|TS101_MOUSE
sp|Q64514|TPP2_MOUSE	sp|P61922|GABT_MOUSE	sp|P59759|MKL2_MOUSE	sp|Q61205|PA1B3_MOUSE
sp|Q64520|KGUA_MOUSE	sp|Q8K3H0|DP13A_MOUSE	sp|P59764|DOCK4_MOUSE	sp|Q61206|PA1B2_MOUSE
sp|Q64521|GPDM_MOUSE	sp|P99026|PSB4_MOUSE	sp|P59999|ARPC4_MOUSE	sp|Q61207|SAP_MOUSE
sp|Q64674|SPEE_MOUSE	sp|Q6P5F9|XPO1_MOUSE	sp|P60041|SMS_MOUSE	sp|Q61220|NELL2_MOUSE
sp|Q64727|VINC_MOUSE	sp|B9EKR1|PRPTZ_MOUSE	sp|P60122|RUVB1_MOUSE	sp|Q61233|PLSL_MOUSE
sp|Q64737|PUR2_MOUSE	sp|Q6NZJ6|IF4G1_MOUSE	sp|P60202|MYPR_MOUSE	sp|Q61234|SNTA1_MOUSE
sp|Q68ED7|CRTC1_MOUSE	sp|P62082|RS7_MOUSE	sp|P60229|EIF3E_MOUSE	sp|Q61290|CAC1E_MOUSE
sp|Q68FH0|PKP4_MOUSE	sp|Q3UYC0|PPM1H_MOUSE	sp|P60335|PCBP1_MOUSE	sp|Q61292|LAMB2_MOUSE
sp|Q68FL4|SAHH3_MOUSE	sp|Q8BYM5|NLGN3_MOUSE	sp|P60469|LIPA3_MOUSE	sp|Q61301|CTNA2_MOUSE
sp|Q68FL6|SYMC_MOUSE	sp|Q91VM5|RMXL1_MOUSE	sp|P60487|PLPP_MOUSE	sp|Q61315|APC_MOUSE
sp|Q69Z26|CNTN4_MOUSE	sp|Q9WV69|DEMA_MOUSE	sp|P60521|GBRL2_MOUSE	sp|Q61316|HSP74_MOUSE
sp|Q69Z98|BRSK2_MOUSE	sp|Q9DCR2|AP3S1_MOUSE	sp|P60670|NPL4_MOUSE	sp|Q61330|CNTN2_MOUSE
sp|Q69ZK9|NLGN2_MOUSE	sp|P31230|AIMP1_MOUSE	sp|P60755|MDGA2_MOUSE	sp|Q61335|BAP31_MOUSE
sp|Q6A065|CE170_MOUSE	sp|Q9WVG6|CARM1_MOUSE	sp|P60761|NEUG_MOUSE	sp|Q61411|RASH_MOUSE
sp|Q6A0A9|F120A_MOUSE	sp|A2CG49|KALRN_MOUSE	sp|P60764|RAC3_MOUSE	sp|Q61425|HCDH_MOUSE
sp|Q6A4J8|UBP7_MOUSE	sp|Q3UH60|DIP2B_MOUSE	sp|P60766|CDC42_MOUSE	sp|Q61490|CD166_MOUSE
sp|Q6DFV3|RHG21_MOUSE	sp|Q8BPM0|DAAM1_MOUSE	sp|P60824|CIRBP_MOUSE	sp|Q61543|GSLG1_MOUSE
sp|Q6DFW4|NOP58_MOUSE	sp|Q9CZ42|NNRD_MOUSE	sp|P60840|ENSA_MOUSE	sp|Q61545|EWS_MOUSE
sp|Q6GQS1|SCMC3_MOUSE	sp|Q8R3Q2|PP6R2_MOUSE	sp|P60843|IF4A1_MOUSE	sp|Q61548|AP180_MOUSE
sp|Q6GQT9|NOMO1_MOUSE	sp|Q7TMM9|TBB2A_MOUSE	sp|P60853|LZTS1_MOUSE	sp|Q61553|FSCN1_MOUSE
sp|Q6IR34|GPSM1_MOUSE	sp|P61211|ARL1_MOUSE	sp|P60867|RS20_MOUSE	sp|Q61584|FXR1_MOUSE
sp|Q6IRU2|TPM4_MOUSE	sp|P97355|SPSY_MOUSE	sp|P60879|SNP25_MOUSE	sp|Q61595|KTN1_MOUSE
sp|Q6IRU5|CLCB_MOUSE	sp|Q64521|GPDM_MOUSE	sp|P60882|MEGF8_MOUSE	sp|Q61598|GDIB_MOUSE
sp|Q6NS52|DGKB_MOUSE	sp|P14824|ANXA6_MOUSE	sp|P60904|DNJC5_MOUSE	sp|Q61599|GDIR2_MOUSE
sp|Q6NVE8|WDR44_MOUSE	sp|Q7SIG6|ASAP2_MOUSE	sp|P61021|RAB5B_MOUSE	sp|Q61644|PACN1_MOUSE
sp|Q6NXK7|DPP10_MOUSE	sp|Q5FWK3|RHG01_MOUSE	sp|P61022|CHP1_MOUSE	sp|Q61655|DD19A_MOUSE
sp|Q6NZJ6|IF4G1_MOUSE	sp|Q7TPD3|ROBO2_MOUSE	sp|P61027|RAB10_MOUSE	sp|Q61656|DDX5_MOUSE
sp|Q6NZL0|SOGA3_MOUSE	sp|Q9QUM9|PSA6_MOUSE	sp|P61028|RAB8B_MOUSE	sp|Q61686|CBX5_MOUSE
sp|Q6P069|SORCN_MOUSE	sp|Q3U0V1|FUBP2_MOUSE	sp|P61079|UB2D3_MOUSE	sp|Q61699|HS105_MOUSE
sp|Q6P1B1|XPP1_MOUSE	sp|Q80X50|UBP2L_MOUSE	sp|P61082|UBC12_MOUSE	sp|Q61701|ELAV4_MOUSE
sp|Q6P1D5|SE6L1_MOUSE	sp|P27612|PLAP_MOUSE	sp|P61087|UBE2K_MOUSE	sp|Q61735|CD47_MOUSE
sp|Q6P2B1|TNPO3_MOUSE	sp|P46061|RAGP1_MOUSE	sp|P61089|UBE2N_MOUSE	sp|Q61749|EI2BD_MOUSE
sp|Q6P4S6|SIK3_MOUSE	sp|Q9QZ06|TOLIP_MOUSE	sp|P61148|FGF1_MOUSE	sp|Q61753|SERA_MOUSE
sp|Q6P4T2|U520_MOUSE	sp|Q3UUI3|THEM4_MOUSE	sp|P61161|ARP2_MOUSE	sp|Q61768|KINH_MOUSE
sp|Q6P542|ABCF1_MOUSE	sp|Q9JLN9|MTOR_MOUSE	sp|P61164|ACTZ_MOUSE	sp|Q61792|LASP1_MOUSE
sp|Q6P5E4|UGGG1_MOUSE	sp|P14685|PSMD3_MOUSE	sp|P61202|CSN2_MOUSE	sp|Q61937|NPM_MOUSE
sp|Q6P5F6|S39AA_MOUSE	sp|Q91Z38|TTC1_MOUSE	sp|P61205|ARF3_MOUSE	sp|Q61990|PCBP2_MOUSE
sp|Q6P5F7|TTYH3_MOUSE	sp|Q80U23|SNPH_MOUSE	sp|P61211|ARL1_MOUSE	sp|Q62048|PEA15_MOUSE
sp|Q6P5F9|XPO1_MOUSE	sp|Q9CWX2|CIA30_MOUSE	sp|P61222|ABCE1_MOUSE	sp|Q62059|CSPG2_MOUSE
sp|Q6P8I4|PCNP_MOUSE	sp|Q8CCK0|H2AW_MOUSE	sp|P61226|RAP2B_MOUSE	sp|Q62077|PLCG1_MOUSE
sp|Q6P9K8|CSKI1_MOUSE	sp|Q62384|ZPR1_MOUSE	sp|P61255|RL26_MOUSE	sp|Q62083|PICK1_MOUSE
sp|Q6PB44|PTN23_MOUSE	sp|P0C7L0|WIPF3_MOUSE	sp|P61264|STX1B_MOUSE	sp|Q62093|SRSF2_MOUSE
sp|Q6PB66|LPPRC_MOUSE	sp|Q5SFM8|RBM27_MOUSE	sp|P61290|PSME3_MOUSE	sp|Q62108|DLG4_MOUSE
sp|Q6PCP5|MFF_MOUSE	sp|P15508|SPTB1_MOUSE	sp|P61294|RAB6B_MOUSE	sp|Q62165|DAG1_MOUSE
sp|Q6PD03|2A5A_MOUSE	sp|Q9JM13|RABX5_MOUSE	sp|P61327|MGN_MOUSE	sp|Q62188|DPYL3_MOUSE
sp|Q6PD28|2A5B_MOUSE	sp|Q5M8N4|D39U1_MOUSE	sp|P61329|FGF12_MOUSE	sp|Q62277|SYPH_MOUSE
sp|Q6PDL0|DC1L2_MOUSE	sp|Q8BP67|RL24_MOUSE	sp|P61358|RL27_MOUSE	sp|Q62283|TSN7_MOUSE
sp|Q6PDY2|AEDO_MOUSE	sp|Q60759|GCDH_MOUSE	sp|P61458|PHS_MOUSE	sp|Q62318|TIF1B_MOUSE
sp|Q6PE13|PRRT3_MOUSE	sp|Q8R081|HNRPL_MOUSE	sp|P61514|RL37A_MOUSE	sp|Q62348|TSN_MOUSE
sp|Q6PE15|ABHDA_MOUSE	sp|Q9Z2U0|PSA7_MOUSE	sp|P61620|S61A1_MOUSE	sp|Q62351|TFR1_MOUSE
sp|Q6PEB6|PHOCN_MOUSE	sp|P97447|FHL1_MOUSE	sp|P61750|ARF4_MOUSE	sp|Q62376|RU17_MOUSE
sp|Q6PER3|MARE3_MOUSE	sp|P14206|RSSA_MOUSE	sp|P61759|PFD3_MOUSE	sp|Q62393|TPD52_MOUSE
sp|Q6PFD5|DLGP3_MOUSE	sp|Q6ZQ18|EFR3B_MOUSE	sp|P61804|DAD1_MOUSE	sp|Q62417|SRBS1_MOUSE
sp|Q6PFR5|TRA2A_MOUSE	sp|Q9EPN1|NBEA_MOUSE	sp|P61922|GABT_MOUSE	sp|Q62418|DBNL_MOUSE
sp|Q6PGF7|EXOC8_MOUSE	sp|Q6P5E4|UGGG1_MOUSE	sp|P61924|COPZ1_MOUSE	sp|Q62419|SH3G1_MOUSE
sp|Q6PH08|ERC2_MOUSE	sp|P09671|SODM_MOUSE	sp|P61957|SUMO2_MOUSE	sp|Q62420|SH3G2_MOUSE
sp|Q6PHS9|CA2D2_MOUSE	sp|Q8K4G5|ABLM1_MOUSE	sp|P61961|UFM1_MOUSE	sp|Q62421|SH3G3_MOUSE
sp|Q6PHU5|SORT_MOUSE	sp|Q8BL65|ABLM2_MOUSE	sp|P61963|DCAF7_MOUSE	sp|Q62425|NDUA4_MOUSE
sp|Q6PHZ2|KCC2D_MOUSE	sp|Q9QWY8|ASAP1_MOUSE	sp|P61967|AP1S1_MOUSE	sp|Q62426|CYTB_MOUSE
sp|Q6Q477|AT2B4_MOUSE	sp|O55234|PSB5_MOUSE	sp|P61971|NTF2_MOUSE	sp|Q62433|NDRG1_MOUSE
sp|Q6R891|NEB2_MOUSE	sp|Q925I1|ATAD3_MOUSE	sp|P61979|HNRPK_MOUSE	sp|Q62442|VAMP1_MOUSE
sp|Q6RHR9|MAGI1_MOUSE	sp|Q9JLI6|SCLY_MOUSE	sp|P61982|1433G_MOUSE	sp|Q62443|NPTX1_MOUSE
sp|Q6URW6|MYH14_MOUSE	sp|P68181|KAPCB_MOUSE	sp|P62069|UBP46_MOUSE	sp|Q62446|FKBP3_MOUSE
sp|Q6W8Q3|PC4L1_MOUSE	sp|P35803|GPM6B_MOUSE	sp|P62071|RRAS2_MOUSE	sp|Q62448|IF4G2_MOUSE
sp|Q6WVG3|KCD12_MOUSE	sp|O55042|SYUA_MOUSE	sp|P62073|TIM10_MOUSE	sp|Q62465|VAT1_MOUSE
sp|Q6X893|CTL1_MOUSE	sp|O70318|E41L2_MOUSE	sp|P62075|TIM13_MOUSE	sp|Q62523|ZYX_MOUSE
sp|Q6ZPE2|MTMR5_MOUSE	sp|Q9CQK7|RWDD1_MOUSE	sp|P62077|TIM8B_MOUSE	sp|Q63829|COMD3_MOUSE
sp|Q6ZPJ3|UBE2O_MOUSE	sp|Q60902|EP15R_MOUSE	sp|P62082|RS7_MOUSE	sp|Q63912|OMGP_MOUSE
sp|Q6ZPQ6|PITM2_MOUSE	sp|P20029|BIP_MOUSE	sp|P62137|PP1A_MOUSE	sp|Q63932|MP2K2_MOUSE
sp|Q6ZQ18|EFR3B_MOUSE	sp|D3Z7P3|GLSK_MOUSE	sp|P62141|PP1B_MOUSE	sp|Q64012|RALY_MOUSE
sp|Q6ZQ38|CAND1_MOUSE	sp|P17427|AP2A2_MOUSE	sp|P62192|PRS4_MOUSE	sp|Q64105|SPRE_MOUSE
sp|Q6ZQK5|ACAP2_MOUSE	sp|P14211|CALR_MOUSE	sp|P62196|PRS8_MOUSE	sp|Q64133|AOFA_MOUSE
sp|Q6ZWM4|LSM8_MOUSE	sp|Q9D358|PPAC_MOUSE	sp|P62242|RS8_MOUSE	sp|Q641P0|ARP3B_MOUSE
sp|Q6ZWN5|RS9_MOUSE	sp|P26443|DHE3_MOUSE	sp|P62245|RS15A_MOUSE	sp|Q64213|SF01_MOUSE
sp|Q6ZWR6|SYNE1_MOUSE	sp|P0CG49|UBB_MOUSE	sp|P62259|1433E_MOUSE	sp|Q64314|CD34_MOUSE
sp|Q6ZWU9|RS27_MOUSE	sp|Q9CQV8|1433B_MOUSE	sp|P62264|RS14_MOUSE	sp|Q64324|STXB2_MOUSE
sp|Q6ZWV7|RL35_MOUSE	sp|O88844|IDHC_MOUSE	sp|P62267|RS23_MOUSE	sp|Q64331|MYO6_MOUSE
sp|Q6ZWX6|IF2A_MOUSE	sp|Q9Z2I0|LETM1_MOUSE	sp|P62270|RS18_MOUSE	sp|Q64332|SYN2_MOUSE
sp|Q71LX4|TLN2_MOUSE	sp|Q99LP6|GRPE1_MOUSE	sp|P62274|RS29_MOUSE	sp|Q64378|FKBP5_MOUSE
sp|Q71M36|CSPG5_MOUSE	sp|O08532|CA2D1_MOUSE	sp|P62281|RS11_MOUSE	sp|Q64433|CH10_MOUSE
sp|Q78IK2|USMG5_MOUSE	sp|Q9D8S9|BOLA1_MOUSE	sp|P62301|RS13_MOUSE	sp|Q64442|DHSO_MOUSE
sp|Q78J03|MSRB2_MOUSE	sp|Q9R0Q7|TEBP_MOUSE	sp|P62305|RUXE_MOUSE	sp|Q64444|CAH4_MOUSE
sp|Q78PY7|SND1_MOUSE	sp|O88998|NOE1_MOUSE	sp|P62307|RUXF_MOUSE	sp|Q64487|PTPRD_MOUSE
sp|Q78YZ6|SCOC_MOUSE	sp|P58281|OPA1_MOUSE	sp|P62309|RUXG_MOUSE	sp|Q64511|TOP2B_MOUSE
sp|Q78ZA7|NP1L4_MOUSE	sp|Q8K2B3|SDHA_MOUSE	sp|P62311|LSM3_MOUSE	sp|Q64514|TPP2_MOUSE
sp|Q791V5|MTCH2_MOUSE	sp|Q8JZQ9|EIF3B_MOUSE	sp|P62315|SMD1_MOUSE	sp|Q64520|KGUA_MOUSE
sp|Q7M6Y3|PICAL_MOUSE	sp|P34914|HYES_MOUSE	sp|P62317|SMD2_MOUSE	sp|Q64521|GPDM_MOUSE
sp|Q7M750|OPALI_MOUSE	sp|E9Q6B2|CC85C_MOUSE	sp|P62320|SMD3_MOUSE	sp|Q64674|SPEE_MOUSE
sp|Q7SIG6|ASAP2_MOUSE	sp|Q9WUM5|SUCA_MOUSE	sp|P62322|LSM5_MOUSE	sp|Q64727|VINC_MOUSE
sp|Q7TMB8|CYFP1_MOUSE	sp|Q60597|ODO1_MOUSE	sp|P62331|ARF6_MOUSE	sp|Q64737|PUR2_MOUSE
sp|Q7TME0|PLPR4_MOUSE	sp|P26339|CMGA_MOUSE	sp|P62334|PRS10_MOUSE	sp|Q66GT5|PTPM1_MOUSE
sp|Q7TMF3|NDUAC_MOUSE	sp|Q8BK72|RT27_MOUSE	sp|P62482|KCAB2_MOUSE	sp|Q68ED2|GRM7_MOUSE
sp|Q7TMK9|HNRPQ_MOUSE	sp|Q9QY76|VAPB_MOUSE	sp|P62484|ABI2_MOUSE	sp|Q68ED7|CRTC1_MOUSE
sp|Q7TNG5|EMAL2_MOUSE	sp|Q64332|SYN2_MOUSE	sp|P62500|T22D1_MOUSE	sp|Q68EF6|BEGIN_MOUSE
sp|Q7TNR6|IGS21_MOUSE	sp|P31786|ACBP_MOUSE	sp|P62627|DLRB1_MOUSE	sp|Q68FD9|K1549_MOUSE
sp|Q7TPM6|FSD1_MOUSE	sp|P63001|RAC1_MOUSE	sp|P62631|EF1A2_MOUSE	sp|Q68FH0|PKP4_MOUSE
sp|Q7TQ95|LNP_MOUSE	sp|P60840|ENSA_MOUSE	sp|P62702|RS4X_MOUSE	sp|Q68FL4|SAHH3_MOUSE
sp|Q7TQD2|TPPP_MOUSE	sp|P43274|H14_MOUSE	sp|P62715|PP2AB_MOUSE	sp|Q68FL6|SYMC_MOUSE
sp|Q7TQH0|ATX2L_MOUSE	sp|Q9CZX8|RS19_MOUSE	sp|P62717|RL18A_MOUSE	sp|Q68FM6|PPR29_MOUSE
sp|Q7TQI3|OTUB1_MOUSE	sp|Q9CPW4|ARPC5_MOUSE	sp|P62737|ACTA_MOUSE	sp|Q69Z26|CNTN4_MOUSE
sp|Q7TSI3|PP6R1_MOUSE	sp|P43276|H15_MOUSE	sp|P62743|AP2S1_MOUSE	sp|Q69ZH9|RHG23_MOUSE
sp|Q7TSJ2|MAP6_MOUSE	sp|P22315|HEMH_MOUSE	sp|P62746|RHOB_MOUSE	sp|Q69ZK0|PREX1_MOUSE
sp|Q7TSQ8|PDPR_MOUSE	sp|O88485|DC1I1_MOUSE	sp|P62748|HPCL1_MOUSE	sp|Q69ZK9|NLGN2_MOUSE
sp|Q7TT37|ELP1_MOUSE	sp|Q921J2|RHEB_MOUSE	sp|P62751|RL23A_MOUSE	sp|Q69ZS7|HBS1L_MOUSE
sp|Q7TT50|MRCKB_MOUSE	sp|A2RTL5|RSRC2_MOUSE	sp|P62754|RS6_MOUSE	sp|Q69ZS8|KAZRN_MOUSE
sp|Q80SW1|SAHH2_MOUSE	sp|O55106|STRN_MOUSE	sp|P62761|VISL1_MOUSE	sp|Q69ZW3|EHBP1_MOUSE
sp|Q80T41|GABR2_MOUSE	sp|Q9QXV0|PCSK1_MOUSE	sp|P62774|MTPN_MOUSE	sp|Q6A065|CE170_MOUSE
sp|Q80TB8|VAT1L_MOUSE	sp|Q9DBS5|KLC4_MOUSE	sp|P62806|H4_MOUSE	sp|Q6A068|CDC5L_MOUSE
sp|Q80TJ1|CAPS1_MOUSE	sp|P24547|IMDH2_MOUSE	sp|P62812|GBRA1_MOUSE	sp|Q6A0A9|F120A_MOUSE
sp|Q80TK0|K1107_MOUSE	sp|Q922Y1|UBXN1_MOUSE	sp|P62814|VATB2_MOUSE	sp|Q6A4J8|UBP7_MOUSE
sp|Q80TL0|PPM1E_MOUSE	sp|A2AJA9|AJM1_MOUSE	sp|P62821|RAB1A_MOUSE	sp|Q6DFV3|RHG21_MOUSE
sp|Q80TL4|PHF24_MOUSE	sp|O35382|EXOC4_MOUSE	sp|P62823|RAB3C_MOUSE	sp|Q6DFW4|NOP58_MOUSE
sp|Q80TM9|NISCH_MOUSE	sp|Q91W90|TXND5_MOUSE	sp|P62827|RAN_MOUSE	sp|Q6DFY8|BRNP2_MOUSE
sp|Q80TR1|AGRL1_MOUSE	sp|Q3TC72|FAHD2_MOUSE	sp|P62830|RL23_MOUSE	sp|Q6GQS1|SCMC3_MOUSE
sp|Q80TS3|AGRL3_MOUSE	sp|Q9JIG8|PRAF2_MOUSE	sp|P62835|RAP1A_MOUSE	sp|Q6GQT9|NOMO1_MOUSE
sp|Q80TY0|FNBP1_MOUSE	sp|P46471|PRS7_MOUSE	sp|P62843|RS15_MOUSE	sp|Q6GYP7|RGPA1_MOUSE
sp|Q80TZ3|AUXI_MOUSE	sp|P21460|CYTC_MOUSE	sp|P62849|RS24_MOUSE	sp|Q6I6G8|HECW2_MOUSE
sp|Q80U23|SNPH_MOUSE	sp|Q71LX4|TLN2_MOUSE	sp|P62852|RS25_MOUSE	sp|Q6IR34|GPSM1_MOUSE
sp|Q80U28|MADD_MOUSE	sp|P62196|PRS8_MOUSE	sp|P62855|RS26_MOUSE	sp|Q6IRU5|CLCB_MOUSE
sp|Q80U40|RIMB2_MOUSE	sp|Q8VD33|SGTB_MOUSE	sp|P62858|RS28_MOUSE	sp|Q6KAR6|EXOC3_MOUSE
sp|Q80U49|C170B_MOUSE	sp|Q922R8|PDIA6_MOUSE	sp|P62862|RS30_MOUSE	sp|Q6KAU4|MB12B_MOUSE
sp|Q80U56|AVL9_MOUSE	sp|Q8BIG7|CMTD1_MOUSE	sp|P62869|ELOB_MOUSE	sp|Q6NS52|DGKB_MOUSE
sp|Q80U57|RIMS3_MOUSE	sp|O88986|KBL_MOUSE	sp|P62874|GBB1_MOUSE	sp|Q6NS60|FBX41_MOUSE
sp|Q80U63|MFN2_MOUSE	sp|Q9CPZ8|COXM1_MOUSE	sp|P62878|RBX1_MOUSE	sp|Q6NVE8|WDR44_MOUSE
sp|Q80UG5|SEPT9_MOUSE	sp|Q922P9|GLYR1_MOUSE	sp|P62880|GBB2_MOUSE	sp|Q6NVE9|PPTC7_MOUSE
sp|Q80UJ7|RB3GP_MOUSE	sp|P29341|PABP1_MOUSE	sp|P62881|GNB5_MOUSE	sp|Q6NVF0|OCRL_MOUSE
sp|Q80UP3|DGKZ_MOUSE	sp|Q3TMH2|SCRN3_MOUSE	sp|P62889|RL30_MOUSE	sp|Q6NVF9|CPSF6_MOUSE
sp|Q80UW2|FBX2_MOUSE	sp|Q8R146|APEH_MOUSE	sp|P62892|RL39_MOUSE	sp|Q6NVG1|LPCT4_MOUSE
sp|Q80V42|CBPM_MOUSE	sp|P46660|AINX_MOUSE	sp|P62897|CYC_MOUSE	sp|Q6NXK7|DPP10_MOUSE
sp|Q80VD1|FA98B_MOUSE	sp|Q9CZN7|GLYM_MOUSE	sp|P62900|RL31_MOUSE	sp|Q6NZC7|S23IP_MOUSE
sp|Q80VP0|TCPR1_MOUSE	sp|O35250|EXOC7_MOUSE	sp|P62908|RS3_MOUSE	sp|Q6NZJ6|IF4G1_MOUSE
sp|Q80WJ7|LYRIC_MOUSE	sp|Q8VDD5|MYH9_MOUSE	sp|P62911|RL32_MOUSE	sp|Q6P069|SORCN_MOUSE
sp|Q80WM4|HPLN4_MOUSE	sp|Q80YA9|CNKR2_MOUSE	sp|P62918|RL8_MOUSE	sp|Q6P1B1|XPP1_MOUSE
sp|Q80WQ2|VAC14_MOUSE	sp|Q6URW6|MYH14_MOUSE	sp|P62960|YBOX1_MOUSE	sp|Q6P2B1|TNPO3_MOUSE
sp|Q80X50|UBP2L_MOUSE	sp|O70166|STMN3_MOUSE	sp|P62962|PROF1_MOUSE	sp|Q6P4S6|SIK3_MOUSE
sp|Q80X80|C2C2L_MOUSE	sp|Q8BYZ1|ABI3_MOUSE	sp|P62996|TRA2B_MOUSE	sp|Q6P4T2|U520_MOUSE
sp|Q80X90|FLNB_MOUSE	sp|Q6EDY6|CARL1_MOUSE	sp|P63001|RAC1_MOUSE	sp|Q6P5E4|UGGG1_MOUSE
sp|Q80XA6|REPS2_MOUSE	sp|P70698|PYRG1_MOUSE	sp|P63005|LIS1_MOUSE	sp|Q6P5F7|TTYH3_MOUSE
sp|Q80XI3|IF4G3_MOUSE	sp|Q8BJU0|SGTA_MOUSE	sp|P63011|RAB3A_MOUSE	sp|Q6P5F9|XPO1_MOUSE
sp|Q80XI4|PI42B_MOUSE	sp|Q91X58|ZFN2B_MOUSE	sp|P63017|HSP7C_MOUSE	sp|Q6P5U7|NWD2_MOUSE
sp|Q80XN0|BDH_MOUSE	sp|Q9JKY5|HIP1R_MOUSE	sp|P63024|VAMP3_MOUSE	sp|Q6P8I4|PCNP_MOUSE
sp|Q80XU3|NUCKS_MOUSE	sp|Q8BGC0|HTSF1_MOUSE	sp|P63028|TCTP_MOUSE	sp|Q6P8X1|SNX6_MOUSE
sp|Q80Y14|GLRX5_MOUSE	sp|P28738|KIF5C_MOUSE	sp|P63030|MPC1_MOUSE	sp|Q6P9S0|MTSSL_MOUSE
sp|Q80Y17|L2GL1_MOUSE	sp|Q7TPM6|FSD1_MOUSE	sp|P63034|CYH2_MOUSE	sp|Q6PA06|ATLA2_MOUSE
sp|Q80Y55|BSDC1_MOUSE	sp|P60122|RUVB1_MOUSE	sp|P63037|DNJA1_MOUSE	sp|Q6PAJ1|BCR_MOUSE
sp|Q80YA9|CNKR2_MOUSE	sp|Q9ESX5|DKC1_MOUSE	sp|P63038|CH60_MOUSE	sp|Q6PAK3|ANM8_MOUSE
sp|Q80YN3|BCAS1_MOUSE	sp|P55937|GOGA3_MOUSE	sp|P63040|CPLX1_MOUSE	sp|Q6PAR5|GAPD1_MOUSE
sp|Q80YV4|PANK4_MOUSE	sp|Q9JLI8|SART3_MOUSE	sp|P63044|VAMP2_MOUSE	sp|Q6PB44|PTN23_MOUSE
sp|Q80YX1|TENA_MOUSE	sp|Q64010|CRK_MOUSE	sp|P63046|ST4A1_MOUSE	sp|Q6PB66|LPPRC_MOUSE
sp|Q80Z24|NEGR1_MOUSE	sp|Q9CRD2|EMC2_MOUSE	sp|P63054|PCP4_MOUSE	sp|Q6PCN3|TTBK1_MOUSE
sp|Q80Z38|SHAN2_MOUSE	sp|Q9CWZ7|SNAG_MOUSE	sp|P63073|IF4E_MOUSE	sp|Q6PCP5|MFF_MOUSE
sp|Q80ZJ1|RAP2A_MOUSE	sp|O35127|C10_MOUSE	sp|P63080|GBRB3_MOUSE	sp|Q6PD03|2A5A_MOUSE
sp|Q80ZW2|THEM6_MOUSE	sp|Q8R1S0|COQ6_MOUSE	sp|P63082|VATL_MOUSE	sp|Q6PD28|2A5B_MOUSE
sp|Q810U3|NFASC_MOUSE	sp|P29391|FRIL1_MOUSE	sp|P63085|MK01_MOUSE	sp|Q6PDG5|SMRC2_MOUSE
sp|Q810U4|NRCAM_MOUSE	sp|A2AQ25|SKT_MOUSE	sp|P63087|PP1G_MOUSE	sp|Q6PDH0|PHLB1_MOUSE
sp|Q811D0|DLG1_MOUSE	sp|Q9DAW6|PRP4_MOUSE	sp|P63089|PTN_MOUSE	sp|Q6PDI5|ECM29_MOUSE
sp|Q811I0|ATPF1_MOUSE	sp|Q9R1K9|CETN2_MOUSE	sp|P63094|GNAS2_MOUSE	sp|Q6PDL0|DC1L2_MOUSE
sp|Q812A2|SRGP3_MOUSE	sp|Q5XJV6|LMTK3_MOUSE	sp|P63101|1433Z_MOUSE	sp|Q6PDS3|SARM1_MOUSE
sp|Q8BFP9|PDK1_MOUSE	sp|P70398|USP9X_MOUSE	sp|P63137|GBRB2_MOUSE	sp|Q6PDY2|AEDO_MOUSE
sp|Q8BFR4|GNS_MOUSE	sp|Q3ULJ0|GPD1L_MOUSE	sp|P63141|KCNA2_MOUSE	sp|Q6PE13|PRRT3_MOUSE
sp|Q8BFR5|EFTU_MOUSE	sp|Q8VIM9|IRGQ_MOUSE	sp|P63143|KCAB1_MOUSE	sp|Q6PER3|MARE3_MOUSE
sp|Q8BFY6|PEF1_MOUSE	sp|Q9JII6|AK1A1_MOUSE	sp|P63158|HMGB1_MOUSE	sp|Q6PEV3|WIPF2_MOUSE
sp|Q8BG05|ROA3_MOUSE	sp|P36916|GNL1_MOUSE	sp|P63163|RSMN_MOUSE	sp|Q6PF93|PK3C3_MOUSE
sp|Q8BG18|NECA1_MOUSE	sp|Q7TMC8|FUK_MOUSE	sp|P63168|DYL1_MOUSE	sp|Q6PFD5|DLGP3_MOUSE
sp|Q8BG32|PSD11_MOUSE	sp|Q80Y17|L2GL1_MOUSE	sp|P63213|GBG2_MOUSE	sp|Q6PGF7|EXOC8_MOUSE
sp|Q8BG39|SV2B_MOUSE	sp|Q60605|MYL6_MOUSE	sp|P63216|GBG3_MOUSE	sp|Q6PHS9|CA2D2_MOUSE
sp|Q8BG73|SH3L2_MOUSE	sp|P09541|MYL4_MOUSE	sp|P63242|IF5A1_MOUSE	sp|Q6PHU5|SORT_MOUSE
sp|Q8BG95|MYPT2_MOUSE	sp|P51880|FABP7_MOUSE	sp|P63250|KCNJ3_MOUSE	sp|Q6PHZ2|KCC2D_MOUSE
sp|Q8BGB7|ENOPH_MOUSE	sp|P45377|ALD2_MOUSE	sp|P63260|ACTG_MOUSE	sp|Q6PHZ8|KCIP4_MOUSE
sp|Q8BGC0|HTSF1_MOUSE	sp|Q68ED2|GRM7_MOUSE	sp|P63276|RS17_MOUSE	sp|Q6Q477|AT2B4_MOUSE
sp|Q8BGD9|IF4B_MOUSE	sp|Q9CPV4|GLOD4_MOUSE	sp|P63280|UBC9_MOUSE	sp|Q6R891|NEB2_MOUSE
sp|Q8BGH2|SAM50_MOUSE	sp|Q922B2|SYDC_MOUSE	sp|P63300|SELW_MOUSE	sp|Q6RHR9|MAGI1_MOUSE
sp|Q8BGN3|ENPP6_MOUSE	sp|P16675|PPGB_MOUSE	sp|P63318|KPCG_MOUSE	sp|Q6V4S5|SDK2_MOUSE
sp|Q8BGQ7|SYAC_MOUSE	sp|Q80WG5|LRC8A_MOUSE	sp|P63321|RALA_MOUSE	sp|Q6VNB8|WDFY3_MOUSE
sp|Q8BGS2|BOLA2_MOUSE	sp|P52479|UBP10_MOUSE	sp|P63323|RS12_MOUSE	sp|Q6WQJ1|DGLA_MOUSE
sp|Q8BGT8|PHIPL_MOUSE	sp|P58404|STRN4_MOUSE	sp|P63325|RS10_MOUSE	sp|Q6WVG3|KCD12_MOUSE
sp|Q8BGU5|CCNY_MOUSE	sp|Q9WTL7|LYPA2_MOUSE	sp|P63328|PP2BA_MOUSE	sp|Q6X893|CTL1_MOUSE
sp|Q8BGX2|TIM29_MOUSE	sp|Q8K411|PREP_MOUSE	sp|P63330|PP2AA_MOUSE	sp|Q6Y685|TACC1_MOUSE
sp|Q8BGZ1|HPCL4_MOUSE	sp|Q9WV85|NDK3_MOUSE	sp|P67778|PHB_MOUSE	sp|Q6ZPE2|MTMR5_MOUSE
sp|Q8BH44|COR2B_MOUSE	sp|Q9CR62|M2OM_MOUSE	sp|P67871|CSK2B_MOUSE	sp|Q6ZPF3|TIAM2_MOUSE
sp|Q8BH57|WDR48_MOUSE	sp|Q8BTZ7|GMPPB_MOUSE	sp|P67984|RL22_MOUSE	sp|Q6ZPJ3|UBE2O_MOUSE
sp|Q8BH58|TIPRL_MOUSE	sp|Q99LD4|CSN1_MOUSE	sp|P68033|ACTC_MOUSE	sp|Q6ZPQ6|PITM2_MOUSE
sp|Q8BH66|ATLA1_MOUSE	sp|Q91VR5|DDX1_MOUSE	sp|P68037|UB2L3_MOUSE	sp|Q6ZPU9|KBP_MOUSE
sp|Q8BH69|SPS1_MOUSE	sp|Q3UIL6|PKHA7_MOUSE	sp|P68040|RACK1_MOUSE	sp|Q6ZQ08|CNOT1_MOUSE
sp|Q8BH95|ECHM_MOUSE	sp|Q99JX4|EIF3M_MOUSE	sp|P68134|ACTS_MOUSE	sp|Q6ZQ18|EFR3B_MOUSE
sp|Q8BHE3|ATCAY_MOUSE	sp|Q9CYG7|TOM34_MOUSE	sp|P68181|KAPCB_MOUSE	sp|Q6ZQ38|CAND1_MOUSE
sp|Q8BHG1|NRDC_MOUSE	sp|P63038|CH60_MOUSE	sp|P68254|1433T_MOUSE	sp|Q6ZQ58|LARP1_MOUSE
sp|Q8BHG2|CA123_MOUSE	sp|P39688|FYN_MOUSE	sp|P68368|TBA4A_MOUSE	sp|Q6ZQ82|RHG26_MOUSE
sp|Q8BHL3|TB10B_MOUSE	sp|Q80UM3|NAA15_MOUSE	sp|P68369|TBA1A_MOUSE	sp|Q6ZQI3|MLEC_MOUSE
sp|Q8BHL5|ELMO2_MOUSE	sp|Q9JL62|GLTP_MOUSE	sp|P68372|TBB4B_MOUSE	sp|Q6ZQK5|ACAP2_MOUSE
sp|Q8BHN3|GANAB_MOUSE	sp|P38647|GRP75_MOUSE	sp|P68373|TBA1C_MOUSE	sp|Q6ZWN5|RS9_MOUSE
sp|Q8BHZ0|FA49A_MOUSE	sp|Q9DB32|HAGHL_MOUSE	sp|P68404|KPCB_MOUSE	sp|Q6ZWX6|IF2A_MOUSE
sp|Q8BI08|MAL2_MOUSE	sp|O88448|KLC2_MOUSE	sp|P68433|H31_MOUSE	sp|Q71LX4|TLN2_MOUSE
sp|Q8BIJ6|SYIM_MOUSE	sp|Q3TW96|UAP1L_MOUSE	sp|P68510|1433F_MOUSE	sp|Q71M36|CSPG5_MOUSE
sp|Q8BIW1|PRUN1_MOUSE	sp|Q8BVY0|RL1D1_MOUSE	sp|P69566|RANB9_MOUSE	sp|Q78IK2|USMG5_MOUSE
sp|Q8BIZ1|ANS1B_MOUSE	sp|Q91WK2|EIF3H_MOUSE	sp|P70168|IMB1_MOUSE	sp|Q78JE5|FBX22_MOUSE
sp|Q8BJH1|ZC21A_MOUSE	sp|P58252|EF2_MOUSE	sp|P70175|DLG3_MOUSE	sp|Q78PY7|SND1_MOUSE
sp|Q8BJI1|S6A17_MOUSE	sp|Q9ER72|SYCC_MOUSE	sp|P70182|PI51A_MOUSE	sp|Q78ZA7|NP1L4_MOUSE
sp|Q8BJU0|SGTA_MOUSE	sp|Q99KB8|GLO2_MOUSE	sp|P70188|KIFA3_MOUSE	sp|Q791T5|MTCH1_MOUSE
sp|Q8BJW6|EIF2A_MOUSE	sp|P11499|HS90B_MOUSE	sp|P70195|PSB7_MOUSE	sp|Q791V5|MTCH2_MOUSE
sp|Q8BJY1|PSMD5_MOUSE	sp|Q6ZPU9|KBP_MOUSE	sp|P70202|LXN_MOUSE	sp|Q7M6Y3|PICAL_MOUSE
sp|Q8BK30|NDUV3_MOUSE	sp|Q8R3Y8|I2BP1_MOUSE	sp|P70206|PLXA1_MOUSE	sp|Q7M750|OPALI_MOUSE
sp|Q8BK64|AHSA1_MOUSE	sp|Q8R180|ERO1A_MOUSE	sp|P70207|PLXA2_MOUSE	sp|Q7M759|AB17B_MOUSE
sp|Q8BK72|RT27_MOUSE	sp|P17426|AP2A1_MOUSE	sp|P70211|DCC_MOUSE	sp|Q7SIG6|ASAP2_MOUSE
sp|Q8BKC5|IPO5_MOUSE	sp|O35405|PLD3_MOUSE	sp|P70227|ITPR3_MOUSE	sp|Q7TMB8|CYFP1_MOUSE
sp|Q8BKX1|BAIP2_MOUSE	sp|Q3UV70|PDP1_MOUSE	sp|P70232|NCHL1_MOUSE	sp|Q7TME0|PLPR4_MOUSE
sp|Q8BKZ9|ODPX_MOUSE	sp|Q80TL4|PHF24_MOUSE	sp|P70236|MP2K6_MOUSE	sp|Q7TMF3|NDUAC_MOUSE
sp|Q8BL65|ABLM2_MOUSE	sp|O08848|RO60_MOUSE	sp|P70245|EBP_MOUSE	sp|Q7TMK9|HNRPQ_MOUSE
sp|Q8BL66|EEA1_MOUSE	sp|Q14BI2|GRM2_MOUSE	sp|P70265|F262_MOUSE	sp|Q7TN29|SMAP2_MOUSE
sp|Q8BL86|MBLC2_MOUSE	sp|P39054|DYN2_MOUSE	sp|P70288|HDAC2_MOUSE	sp|Q7TNC4|LC7L2_MOUSE
sp|Q8BL97|SRSF7_MOUSE	sp|Q99KY4|GAK_MOUSE	sp|P70290|EM55_MOUSE	sp|Q7TNF0|DOC2A_MOUSE
sp|Q8BLF1|NCEH1_MOUSE	sp|O35633|VIAAT_MOUSE	sp|P70296|PEBP1_MOUSE	sp|Q7TNG5|EMAL2_MOUSE
sp|Q8BLJ3|PLCX3_MOUSE	sp|A2A5R2|BIG2_MOUSE	sp|P70297|STAM1_MOUSE	sp|Q7TNR6|IGS21_MOUSE
sp|Q8BLK3|LSAMP_MOUSE	sp|Q01065|PDE1B_MOUSE	sp|P70302|STIM1_MOUSE	sp|Q7TPB0|PLPR3_MOUSE
sp|Q8BLQ9|CADM2_MOUSE	sp|G5E829|AT2B1_MOUSE	sp|P70318|TIAR_MOUSE	sp|Q7TPD3|ROBO2_MOUSE
sp|Q8BLR2|CPNE4_MOUSE	sp|Q9QYI3|DNJC7_MOUSE	sp|P70333|HNRH2_MOUSE	sp|Q7TPM6|FSD1_MOUSE
sp|Q8BLY2|SYTC2_MOUSE	sp|P48318|DCE1_MOUSE	sp|P70335|ROCK1_MOUSE	sp|Q7TPV4|MBB1A_MOUSE
sp|Q8BM72|HSP13_MOUSE	sp|Q8CI71|VPS50_MOUSE	sp|P70336|ROCK2_MOUSE	sp|Q7TQ95|LNP_MOUSE
sp|Q8BMA6|SRP68_MOUSE	sp|Q8BP47|SYNC_MOUSE	sp|P70349|HINT1_MOUSE	sp|Q7TQD2|TPPP_MOUSE
sp|Q8BMF3|MAON_MOUSE	sp|Q9D0L7|ARM10_MOUSE	sp|P70362|UFD1_MOUSE	sp|Q7TQH0|ATX2L_MOUSE
sp|Q8BMF4|ODP2_MOUSE	sp|Q921G7|ETFD_MOUSE	sp|P70372|ELAV1_MOUSE	sp|Q7TQI3|OTUB1_MOUSE
sp|Q8BMG7|RBGPR_MOUSE	sp|Q3THK7|GUAA_MOUSE	sp|P70392|RGRF2_MOUSE	sp|Q7TSE6|ST38L_MOUSE
sp|Q8BMI3|GGA3_MOUSE	sp|P59325|IF5_MOUSE	sp|P70398|USP9X_MOUSE	sp|Q7TSI3|PP6R1_MOUSE
sp|Q8BMJ2|SYLC_MOUSE	sp|Q99LG4|TTC5_MOUSE	sp|P70399|TP53B_MOUSE	sp|Q7TSJ2|MAP6_MOUSE
sp|Q8BMK4|CKAP4_MOUSE	sp|Q8BLJ3|PLCX3_MOUSE	sp|P70404|IDHG1_MOUSE	sp|Q7TT37|ELP1_MOUSE
sp|Q8BML9|SYQ_MOUSE	sp|Q8C729|F126B_MOUSE	sp|P70408|CAD10_MOUSE	sp|Q7TT50|MRCKB_MOUSE
sp|Q8BMS1|ECHA_MOUSE	sp|Q3UGR5|HDHD2_MOUSE	sp|P70414|NAC1_MOUSE	sp|Q80SW1|SAHH2_MOUSE
sp|Q8BNW9|KBTBB_MOUSE	sp|Q9D328|TM35A_MOUSE	sp|P70423|CTR3_MOUSE	sp|Q80T41|GABR2_MOUSE
sp|Q8BNY6|NCS1_MOUSE	sp|Q61290|CAC1E_MOUSE	sp|P70425|RIT2_MOUSE	sp|Q80TB8|VAT1L_MOUSE
sp|Q8BP40|PPA6_MOUSE	sp|E9PVA8|GCN1_MOUSE	sp|P70429|EVL_MOUSE	sp|Q80TE7|LRRC7_MOUSE
sp|Q8BP47|SYNC_MOUSE	sp|Q3TUH1|TAM41_MOUSE	sp|P70441|NHRF1_MOUSE	sp|Q80TJ1|CAPS1_MOUSE
sp|Q8BP67|RL24_MOUSE	sp|Q9QZF2|GPC1_MOUSE	sp|P70452|STX4_MOUSE	sp|Q80TK0|K1107_MOUSE
sp|Q8BPN8|DMXL2_MOUSE	sp|Q99KP6|PRP19_MOUSE	sp|P70663|SPRL1_MOUSE	sp|Q80TL0|PPM1E_MOUSE
sp|Q8BPQ7|SGSM1_MOUSE	sp|Q9CSU0|RPR1B_MOUSE	sp|P70670|NACAM_MOUSE	sp|Q80TL4|PHF24_MOUSE
sp|Q8BPU7|ELMO1_MOUSE	sp|Q8R3S6|EXOC1_MOUSE	sp|P70696|H2B1A_MOUSE	sp|Q80TL7|MON2_MOUSE
sp|Q8BR63|F177A_MOUSE	sp|P80317|TCPZ_MOUSE	sp|P70697|DCUP_MOUSE	sp|Q80TM9|NISCH_MOUSE
sp|Q8BR92|PALM2_MOUSE	sp|A6H611|MIPEP_MOUSE	sp|P70698|PYRG1_MOUSE	sp|Q80TQ2|CYLD_MOUSE
sp|Q8BRF7|SCFD1_MOUSE	sp|Q6PAR5|GAPD1_MOUSE	sp|P70699|LYAG_MOUSE	sp|Q80TS3|AGRL3_MOUSE
sp|Q8BRT1|CLAP2_MOUSE	sp|P42125|ECI1_MOUSE	sp|P70704|AT8A1_MOUSE	sp|Q80TV8|CLAP1_MOUSE
sp|Q8BSS9|LIPA2_MOUSE	sp|P97471|SMAD4_MOUSE	sp|P80205|OTX1_MOUSE	sp|Q80TY0|FNBP1_MOUSE
sp|Q8BTG7|NDRG4_MOUSE	sp|P49025|CTRO_MOUSE	sp|P80313|TCPH_MOUSE	sp|Q80TZ3|AUXI_MOUSE
sp|Q8BTI8|SRRM2_MOUSE	sp|Q9D8Y1|T126A_MOUSE	sp|P80314|TCPB_MOUSE	sp|Q80U19|DAAM2_MOUSE
sp|Q8BTM8|FLNA_MOUSE	sp|P47934|CACP_MOUSE	sp|P80315|TCPD_MOUSE	sp|Q80U23|SNPH_MOUSE
sp|Q8BTX9|HSDL1_MOUSE	sp|Q9QZE5|COPG1_MOUSE	sp|P80316|TCPE_MOUSE	sp|Q80U28|MADD_MOUSE
sp|Q8BTY1|KAT1_MOUSE	sp|O35643|AP1B1_MOUSE	sp|P80317|TCPZ_MOUSE	sp|Q80U40|RIMB2_MOUSE
sp|Q8BTZ7|GMPPB_MOUSE	sp|P48758|CBR1_MOUSE	sp|P80318|TCPG_MOUSE	sp|Q80U49|C170B_MOUSE
sp|Q8BU30|SYIC_MOUSE	sp|Q8BLQ9|CADM2_MOUSE	sp|P80560|PTPR2_MOUSE	sp|Q80U56|AVL9_MOUSE
sp|Q8BUK6|HOOK3_MOUSE	sp|Q9R1P4|PSA1_MOUSE	sp|P81117|NUCB2_MOUSE	sp|Q80U57|RIMS3_MOUSE
sp|Q8BUV3|GEPH_MOUSE	sp|O88845|AKA10_MOUSE	sp|P83093|STIM2_MOUSE	sp|Q80U63|MFN2_MOUSE
sp|Q8BVE3|VATH_MOUSE	sp|P61979|HNRPK_MOUSE	sp|P83510|TNIK_MOUSE	sp|Q80UG5|SEPT9_MOUSE
sp|Q8BVI4|DHPR_MOUSE	sp|P47964|RL36_MOUSE	sp|P83741|WNK1_MOUSE	sp|Q80UJ7|RB3GP_MOUSE
sp|Q8BVQ5|PPME1_MOUSE	sp|P30999|CTND1_MOUSE	sp|P83870|PHF5A_MOUSE	sp|Q80UP3|DGKZ_MOUSE
sp|Q8BVU5|NUDT9_MOUSE	sp|Q91VD9|NDUS1_MOUSE	sp|P83882|RL36A_MOUSE	sp|Q80UW2|FBX2_MOUSE
sp|Q8BW75|AOFB_MOUSE	sp|P16054|KPCE_MOUSE	sp|P83887|TBG1_MOUSE	sp|Q80UY2|KCMF1_MOUSE
sp|Q8BWF0|SSDH_MOUSE	sp|Q62443|NPTX1_MOUSE	sp|P83940|ELOC_MOUSE	sp|Q80V42|CBPM_MOUSE
sp|Q8BWM0|PGES2_MOUSE	sp|Q99LC8|EI2BA_MOUSE	sp|P84075|HPCA_MOUSE	sp|Q80VC9|CAMP3_MOUSE
sp|Q8BWR2|PITH1_MOUSE	sp|Q9QYB1|CLIC4_MOUSE	sp|P84084|ARF5_MOUSE	sp|Q80VD1|FA98B_MOUSE
sp|Q8BWT1|THIM_MOUSE	sp|Q99NB8|UBQL4_MOUSE	sp|P84086|CPLX2_MOUSE	sp|Q80VP0|TCPR1_MOUSE
sp|Q8BWT5|DIP2A_MOUSE	sp|P55288|CAD11_MOUSE	sp|P84089|ERH_MOUSE	sp|Q80W47|WIPI2_MOUSE
sp|Q8BWY3|ERF1_MOUSE	sp|D3YVF0|AKAP5_MOUSE	sp|P84091|AP2M1_MOUSE	sp|Q80WG5|LRC8A_MOUSE
sp|Q8BX70|VP13C_MOUSE	sp|Q9CWK8|SNX2_MOUSE	sp|P84096|RHOG_MOUSE	sp|Q80WJ7|LYRIC_MOUSE
sp|Q8BXK8|AGAP1_MOUSE	sp|Q91VI7|RINI_MOUSE	sp|P84099|RL19_MOUSE	sp|Q80WQ2|VAC14_MOUSE
sp|Q8BXZ1|TMX3_MOUSE	sp|O88569|ROA2_MOUSE	sp|P84104|SRSF3_MOUSE	sp|Q80WS3|FBLL1_MOUSE
sp|Q8BYI8|F234B_MOUSE	sp|Q9JK42|PDK2_MOUSE	sp|P84228|H32_MOUSE	sp|Q80WW9|DDRGK_MOUSE
sp|Q8BYM5|NLGN3_MOUSE	sp|P17742|PPIA_MOUSE	sp|P84309|ADCY5_MOUSE	sp|Q80X50|UBP2L_MOUSE
sp|Q8BYN5|FSD1L_MOUSE	sp|Q9D9V3|ECHD1_MOUSE	sp|P85094|ISC2A_MOUSE	sp|Q80X80|C2C2L_MOUSE
sp|Q8BZ98|DYN3_MOUSE	sp|Q9D415|DLGP1_MOUSE	sp|P86048|RL10L_MOUSE	sp|Q80X90|FLNB_MOUSE
sp|Q8C052|MAP1S_MOUSE	sp|Q8K221|ARFP2_MOUSE	sp|P97298|PEDF_MOUSE	sp|Q80XA6|REPS2_MOUSE
sp|Q8C078|KKCC2_MOUSE	sp|O35857|TIM44_MOUSE	sp|P97300|NPTN_MOUSE	sp|Q80XI3|IF4G3_MOUSE
sp|Q8C0C7|SYFA_MOUSE	sp|Q91V57|CHIN_MOUSE	sp|P97305|NFAC3_MOUSE	sp|Q80XI4|PI42B_MOUSE
sp|Q8C0E2|VP26B_MOUSE	sp|Q8CHU3|EPN2_MOUSE	sp|P97315|CSRP1_MOUSE	sp|Q80XN0|BDH_MOUSE
sp|Q8C0L0|TMX4_MOUSE	sp|Q9EQI8|RM46_MOUSE	sp|P97318|DAB1_MOUSE	sp|Q80Y17|L2GL1_MOUSE
sp|Q8C0M9|ASGL1_MOUSE	sp|Q8K0G5|EIPR1_MOUSE	sp|P97351|RS3A_MOUSE	sp|Q80Y24|PRIC2_MOUSE
sp|Q8C0T5|SI1L1_MOUSE	sp|Q9JHS3|LTOR2_MOUSE	sp|P97352|S10AD_MOUSE	sp|Q80YD1|SUV3_MOUSE
sp|Q8C163|EXOG_MOUSE	sp|P26041|MOES_MOUSE	sp|P97355|SPSY_MOUSE	sp|Q80YN3|BCAS1_MOUSE
sp|Q8C166|CPNE1_MOUSE	sp|Q9CSN1|SNW1_MOUSE	sp|P97364|SPS2_MOUSE	sp|Q80YV4|PANK4_MOUSE
sp|Q8C167|PPCEL_MOUSE	sp|Q9D4H8|CUL2_MOUSE	sp|P97367|MEIS2_MOUSE	sp|Q80YX1|TENA_MOUSE
sp|Q8C196|CPSM_MOUSE	sp|Q8C1A5|THOP1_MOUSE	sp|P97370|AT1B3_MOUSE	sp|Q80Z24|NEGR1_MOUSE
sp|Q8C1A5|THOP1_MOUSE	sp|Q99KE1|MAOM_MOUSE	sp|P97371|PSME1_MOUSE	sp|Q80Z38|SHAN2_MOUSE
sp|Q8C2Q3|RBM14_MOUSE	sp|P68372|TBB4B_MOUSE	sp|P97372|PSME2_MOUSE	sp|Q80ZW2|THEM6_MOUSE
sp|Q8C3W1|CA198_MOUSE	sp|P99024|TBB5_MOUSE	sp|P97379|G3BP2_MOUSE	sp|Q810A7|DDX42_MOUSE
sp|Q8C419|GP158_MOUSE	sp|P43024|CX6A1_MOUSE	sp|P97384|ANX11_MOUSE	sp|Q810B6|ANFY1_MOUSE
sp|Q8C437|PEX5R_MOUSE	sp|Q9WUA2|SYFB_MOUSE	sp|P97390|VPS45_MOUSE	sp|Q810J8|ZFYV1_MOUSE
sp|Q8C522|ENDD1_MOUSE	sp|Q7TPV4|MBB1A_MOUSE	sp|P97411|ICA69_MOUSE	sp|Q810U3|NFASC_MOUSE
sp|Q8C5H8|NAKD2_MOUSE	sp|Q9D6S7|RRFM_MOUSE	sp|P97412|LYST_MOUSE	sp|Q810U4|NRCAM_MOUSE
sp|Q8C5W0|CLMN_MOUSE	sp|Q6P5F7|TTYH3_MOUSE	sp|P97427|DPYL1_MOUSE	sp|Q811D0|DLG1_MOUSE
sp|Q8C6E0|CFA36_MOUSE	sp|P47915|RL29_MOUSE	sp|P97429|ANXA4_MOUSE	sp|Q811I0|ATPF1_MOUSE
sp|Q8C729|F126B_MOUSE	sp|Q8R361|RFIP5_MOUSE	sp|P97434|MPRIP_MOUSE	sp|Q812A2|SRGP3_MOUSE
sp|Q8C754|VPS52_MOUSE	sp|Q9JLV5|CUL3_MOUSE	sp|P97441|ZNT3_MOUSE	sp|Q8BFP9|PDK1_MOUSE
sp|Q8C7R4|UBA6_MOUSE	sp|Q3U1J4|DDB1_MOUSE	sp|P97445|CAC1A_MOUSE	sp|Q8BFQ4|WDR82_MOUSE
sp|Q8C7X2|EMC1_MOUSE	sp|Q3ULD5|MCCB_MOUSE	sp|P97447|FHL1_MOUSE	sp|Q8BFQ8|GALD1_MOUSE
sp|Q8C854|MYEF2_MOUSE	sp|Q99M71|EPDR1_MOUSE	sp|P97449|AMPN_MOUSE	sp|Q8BFR5|EFTU_MOUSE
sp|Q8C878|UBA3_MOUSE	sp|O35286|DHX15_MOUSE	sp|P97450|ATP5J_MOUSE	sp|Q8BFU3|RN214_MOUSE
sp|Q8C8N2|SCAI_MOUSE	sp|Q01097|NMDE2_MOUSE	sp|P97461|RS5_MOUSE	sp|Q8BFY6|PEF1_MOUSE
sp|Q8C8R3|ANK2_MOUSE	sp|Q61548|AP180_MOUSE	sp|P97467|AMD_MOUSE	sp|Q8BFY9|TNPO1_MOUSE
sp|Q8C8T8|TSR2_MOUSE	sp|Q2WF71|LRFN1_MOUSE	sp|P97470|PP4C_MOUSE	sp|Q8BFZ9|ERLN2_MOUSE
sp|Q8CA95|PDE10_MOUSE	sp|Q9R0N3|SYT11_MOUSE	sp|P97478|COQ7_MOUSE	sp|Q8BG02|2ABG_MOUSE
sp|Q8CAA7|PGM2L_MOUSE	sp|Q9DCS3|MECR_MOUSE	sp|P97492|RGS14_MOUSE	sp|Q8BG05|ROA3_MOUSE
sp|Q8CAQ8|MIC60_MOUSE	sp|P27601|GNA13_MOUSE	sp|P97493|THIOM_MOUSE	sp|Q8BG18|NECA1_MOUSE
sp|Q8CAY6|THIC_MOUSE	sp|Q8K310|MATR3_MOUSE	sp|P97494|GSH1_MOUSE	sp|Q8BG32|PSD11_MOUSE
sp|Q8CBE3|WDR37_MOUSE	sp|Q8C190|VP9D1_MOUSE	sp|P97496|SMRC1_MOUSE	sp|Q8BG40|KTNB1_MOUSE
sp|Q8CBW3|ABI1_MOUSE	sp|Q91VA6|PDIP2_MOUSE	sp|P97742|CPT1A_MOUSE	sp|Q8BG67|EFR3A_MOUSE
sp|Q8CBY8|DCTN4_MOUSE	sp|Q62419|SH3G1_MOUSE	sp|P97765|WBP2_MOUSE	sp|Q8BG73|SH3L2_MOUSE
sp|Q8CC35|SYNPO_MOUSE	sp|Q62420|SH3G2_MOUSE	sp|P97772|GRM1_MOUSE	sp|Q8BG95|MYPT2_MOUSE
sp|Q8CCJ4|AMER2_MOUSE	sp|Q3UVX5|GRM5_MOUSE	sp|P97783|AF1Q_MOUSE	sp|Q8BGB7|ENOPH_MOUSE
sp|Q8CCK0|H2AW_MOUSE	sp|Q99JB8|PACN3_MOUSE	sp|P97785|GFRA1_MOUSE	sp|Q8BGC4|PTGR3_MOUSE
sp|Q8CCN5|BCAS3_MOUSE	sp|Q920E5|FPPS_MOUSE	sp|P97794|KCNJ8_MOUSE	sp|Q8BGD5|CPT1C_MOUSE
sp|Q8CCS6|PABP2_MOUSE	sp|O88543|CSN3_MOUSE	sp|P97797|SHPS1_MOUSE	sp|Q8BGD9|IF4B_MOUSE
sp|Q8CCT4|TCAL5_MOUSE	sp|O88643|PAK1_MOUSE	sp|P97798|NEO1_MOUSE	sp|Q8BGE6|ATG4B_MOUSE
sp|Q8CDG3|VCIP1_MOUSE	sp|Q61036|PAK3_MOUSE	sp|P97807|FUMH_MOUSE	sp|Q8BGH2|SAM50_MOUSE
sp|Q8CDN6|TXNL1_MOUSE	sp|Q2PFD7|PSD3_MOUSE	sp|P97822|AN32E_MOUSE	sp|Q8BGN3|ENPP6_MOUSE
sp|Q8CE50|SNX30_MOUSE	sp|P07759|SPA3K_MOUSE	sp|P97823|LYPA1_MOUSE	sp|Q8BGN8|SYNPR_MOUSE
sp|Q8CFI0|NED4L_MOUSE	sp|P54923|ADPRH_MOUSE	sp|P97825|JUPI1_MOUSE	sp|Q8BGQ1|SPE39_MOUSE
sp|Q8CFV4|NRN1_MOUSE	sp|Q8VEM8|MPCP_MOUSE	sp|P97855|G3BP1_MOUSE	sp|Q8BGQ7|SYAC_MOUSE
sp|Q8CG72|ARHL2_MOUSE	sp|Q80VC9|CAMP3_MOUSE	sp|P97930|KTHY_MOUSE	sp|Q8BGT8|PHIPL_MOUSE
sp|Q8CG76|ARK72_MOUSE	sp|Q8VCM8|NCLN_MOUSE	sp|P97952|SCN1B_MOUSE	sp|Q8BGU5|CCNY_MOUSE
sp|Q8CGA0|PPM1F_MOUSE	sp|Q91V09|WDR13_MOUSE	sp|P98086|C1QA_MOUSE	sp|Q8BGX2|TIM29_MOUSE
sp|Q8CGC7|SYEP_MOUSE	sp|Q5SQX6|CYFP2_MOUSE	sp|P98156|VLDLR_MOUSE	sp|Q8BGY7|F210A_MOUSE
sp|Q8CGF6|WDR47_MOUSE	sp|Q80U28|MADD_MOUSE	sp|P98200|AT8A2_MOUSE	sp|Q8BGZ1|HPCL4_MOUSE
sp|Q8CGK3|LONM_MOUSE	sp|Q5DTT2|PSD1_MOUSE	sp|P98203|ARVC_MOUSE	sp|Q8BH04|PCKGM_MOUSE
sp|Q8CGY8|OGT1_MOUSE	sp|Q8BML9|SYQ_MOUSE	sp|P99024|TBB5_MOUSE	sp|Q8BH44|COR2B_MOUSE
sp|Q8CH72|TRI32_MOUSE	sp|P12382|PFKAL_MOUSE	sp|P99026|PSB4_MOUSE	sp|Q8BH55|THNS1_MOUSE
sp|Q8CHG7|RPGF2_MOUSE	sp|Q9D1C8|VPS28_MOUSE	sp|P99027|RLA2_MOUSE	sp|Q8BH57|WDR48_MOUSE
sp|Q8CHP5|PYM1_MOUSE	sp|P02469|LAMB1_MOUSE	sp|P99028|QCR6_MOUSE	sp|Q8BH58|TIPRL_MOUSE
sp|Q8CHP8|PGP_MOUSE	sp|Q9R0N7|SYT7_MOUSE	sp|P99029|PRDX5_MOUSE	sp|Q8BH59|CMC1_MOUSE
sp|Q8CHT0|AL4A1_MOUSE	sp|Q91V36|NRBP2_MOUSE	sp|Q00262|STX2_MOUSE	sp|Q8BH66|ATLA1_MOUSE
sp|Q8CHT1|NGEF_MOUSE	sp|Q80TS3|AGRL3_MOUSE	sp|Q00493|CBPE_MOUSE	sp|Q8BH95|ECHM_MOUSE
sp|Q8CHU3|EPN2_MOUSE	sp|Q9D0B5|TSTD3_MOUSE	sp|Q00558|F8I2_MOUSE	sp|Q8BHE3|ATCAY_MOUSE
sp|Q8CI32|BAG5_MOUSE	sp|Q9CRC9|GNPI2_MOUSE	sp|Q00560|IL6RB_MOUSE	sp|Q8BHF7|PGPS1_MOUSE
sp|Q8CI71|VPS50_MOUSE	sp|Q9ESP1|SDF2L_MOUSE	sp|Q00612|G6PD1_MOUSE	sp|Q8BHL3|TB10B_MOUSE
sp|Q8CI75|DI3L2_MOUSE	sp|Q9DCT5|SDF2_MOUSE	sp|Q00915|RET1_MOUSE	sp|Q8BHL5|ELMO2_MOUSE
sp|Q8CIB5|FERM2_MOUSE	sp|Q91XL9|OSBL1_MOUSE	sp|Q00PI9|HNRL2_MOUSE	sp|Q8BHN3|GANAB_MOUSE
sp|Q8CIE6|COPA_MOUSE	sp|O88685|PRS6A_MOUSE	sp|Q01063|PDE4D_MOUSE	sp|Q8BHZ0|FA49A_MOUSE
sp|Q8CIG8|ANM5_MOUSE	sp|Q64442|DHSO_MOUSE	sp|Q01065|PDE1B_MOUSE	sp|Q8BI08|MAL2_MOUSE
sp|Q8CIN4|PAK2_MOUSE	sp|B1AZP2|DLGP4_MOUSE	sp|Q01097|NMDE2_MOUSE	sp|Q8BIG7|CMTD1_MOUSE
sp|Q8CIQ7|DOCK3_MOUSE	sp|P10854|H2B1M_MOUSE	sp|Q01147|CREB1_MOUSE	sp|Q8BIJ6|SYIM_MOUSE
sp|Q8CJ19|MICA3_MOUSE	sp|Q8CGP0|H2B3B_MOUSE	sp|Q01149|CO1A2_MOUSE	sp|Q8BIW1|PRUN1_MOUSE
sp|Q8CJH3|PLXB1_MOUSE	sp|P08752|GNAI2_MOUSE	sp|Q01279|EGFR_MOUSE	sp|Q8BIZ1|ANS1B_MOUSE
sp|Q8HW98|IGLO5_MOUSE	sp|Q922S4|PDE2A_MOUSE	sp|Q01405|SC23A_MOUSE	sp|Q8BJ42|DLGP2_MOUSE
sp|Q8JZL3|THTPA_MOUSE	sp|Q64514|TPP2_MOUSE	sp|Q01730|RSU1_MOUSE	sp|Q8BJ71|NUP93_MOUSE
sp|Q8JZN5|ACAD9_MOUSE	sp|Q91WQ3|SYYC_MOUSE	sp|Q01768|NDKB_MOUSE	sp|Q8BJH1|ZC21A_MOUSE
sp|Q8JZP2|SYN3_MOUSE	sp|Q9Z2G9|HTAI2_MOUSE	sp|Q01853|TERA_MOUSE	sp|Q8BJI1|S6A17_MOUSE
sp|Q8JZQ9|EIF3B_MOUSE	sp|Q05793|PGBM_MOUSE	sp|Q02053|UBA1_MOUSE	sp|Q8BJU0|SGTA_MOUSE
sp|Q8JZR6|S4A8_MOUSE	sp|P83940|ELOC_MOUSE	sp|Q02105|C1QC_MOUSE	sp|Q8BJW6|EIF2A_MOUSE
sp|Q8JZS0|LIN7A_MOUSE	sp|Q61102|ABCB7_MOUSE	sp|Q02248|CTNB1_MOUSE	sp|Q8BJY1|PSMD5_MOUSE
sp|Q8K003|TMA7_MOUSE	sp|Q8BJ42|DLGP2_MOUSE	sp|Q02257|PLAK_MOUSE	sp|Q8BK08|TMM11_MOUSE
sp|Q8K010|OPLA_MOUSE	sp|O08914|FAAH1_MOUSE	sp|Q02357|ANK1_MOUSE	sp|Q8BK30|NDUV3_MOUSE
sp|Q8K021|SCAM1_MOUSE	sp|Q8VEK0|CC50A_MOUSE	sp|Q02819|NUCB1_MOUSE	sp|Q8BK63|KC1A_MOUSE
sp|Q8K0C9|GMDS_MOUSE	sp|P26369|U2AF2_MOUSE	sp|Q03059|CLAT_MOUSE	sp|Q8BK64|AHSA1_MOUSE
sp|Q8K0G5|EIPR1_MOUSE	sp|Q8VDC0|SYLM_MOUSE	sp|Q03137|EPHA4_MOUSE	sp|Q8BKX1|BAIP2_MOUSE
sp|Q8K0S0|PHYIP_MOUSE	sp|Q91ZJ5|UGPA_MOUSE	sp|Q03141|MARK3_MOUSE	sp|Q8BKZ9|ODPX_MOUSE
sp|Q8K0T0|RTN1_MOUSE	sp|Q62418|DBNL_MOUSE	sp|Q03142|FGFR4_MOUSE	sp|Q8BL65|ABLM2_MOUSE
sp|Q8K183|PDXK_MOUSE	sp|Q7TSE6|ST38L_MOUSE	sp|Q03157|APLP1_MOUSE	sp|Q8BL66|EEA1_MOUSE
sp|Q8K1J6|TRNT1_MOUSE	sp|P80318|TCPG_MOUSE	sp|Q03173|ENAH_MOUSE	sp|Q8BL86|MBLC2_MOUSE
sp|Q8K1L5|PP1RB_MOUSE	sp|P63017|HSP7C_MOUSE	sp|Q03265|ATPA_MOUSE	sp|Q8BLF1|NCEH1_MOUSE
sp|Q8K1M6|DNM1L_MOUSE	sp|Q80VP1|EPN1_MOUSE	sp|Q03517|SCG2_MOUSE	sp|Q8BLJ3|PLCX3_MOUSE
sp|Q8K1Z0|COQ9_MOUSE	sp|O35551|RABE1_MOUSE	sp|Q03717|KCNB1_MOUSE	sp|Q8BLK3|LSAMP_MOUSE
sp|Q8K212|PACS1_MOUSE	sp|P50114|S100B_MOUSE	sp|Q03719|KCND1_MOUSE	sp|Q8BLQ9|CADM2_MOUSE
sp|Q8K215|LYRM4_MOUSE	sp|Q9WTP6|KAD2_MOUSE	sp|Q03958|PFD6_MOUSE	sp|Q8BLY2|SYTC2_MOUSE
sp|Q8K221|ARFP2_MOUSE	sp|Q91WS0|CISD1_MOUSE	sp|Q04447|KCRB_MOUSE	sp|Q8BM65|NYAP2_MOUSE
sp|Q8K274|KT3K_MOUSE	sp|Q9D1M4|MCA3_MOUSE	sp|Q04690|NF1_MOUSE	sp|Q8BMA6|SRP68_MOUSE
sp|Q8K298|ANLN_MOUSE	sp|Q3UZ39|LRRF1_MOUSE	sp|Q04735|CDK16_MOUSE	sp|Q8BMF3|MAON_MOUSE
sp|Q8K2B3|SDHA_MOUSE	sp|Q9DC07|LNEBL_MOUSE	sp|Q04750|TOP1_MOUSE	sp|Q8BMF4|ODP2_MOUSE
sp|Q8K2C9|HACD3_MOUSE	sp|Q9CQJ8|NDUB9_MOUSE	sp|Q04857|CO6A1_MOUSE	sp|Q8BMG7|RBGPR_MOUSE
sp|Q8K2K6|AGFG1_MOUSE	sp|Q9D6F4|GBRA4_MOUSE	sp|Q04899|CDK18_MOUSE	sp|Q8BMJ2|SYLC_MOUSE
sp|Q8K2Q0|COMD9_MOUSE	sp|O88441|MTX2_MOUSE	sp|Q04999|INHBB_MOUSE	sp|Q8BMK4|CKAP4_MOUSE
sp|Q8K2T1|NMRL1_MOUSE	sp|Q8K377|LRRT1_MOUSE	sp|Q05186|RCN1_MOUSE	sp|Q8BML9|SYQ_MOUSE
sp|Q8K310|MATR3_MOUSE	sp|Q810B6|ANFY1_MOUSE	sp|Q05512|MARK2_MOUSE	sp|Q8BMP6|GCP60_MOUSE
sp|Q8K354|CBR3_MOUSE	sp|Q62108|DLG4_MOUSE	sp|Q05793|PGBM_MOUSE	sp|Q8BMS1|ECHA_MOUSE
sp|Q8K394|PLCL2_MOUSE	sp|Q6P9K9|NRX3A_MOUSE	sp|Q05816|FABP5_MOUSE	sp|Q8BNN1|SPA2L_MOUSE
sp|Q8K3H0|DP13A_MOUSE	sp|Q9D7X3|DUS3_MOUSE	sp|Q05909|PTPRG_MOUSE	sp|Q8BNU0|ARMC6_MOUSE
sp|Q8K3J1|NDUS8_MOUSE	sp|Q9JLJ2|AL9A1_MOUSE	sp|Q05920|PYC_MOUSE	sp|Q8BNW9|KBTBB_MOUSE
sp|Q8K400|STXB5_MOUSE	sp|Q3UHE1|PITM3_MOUSE	sp|Q05A62|DNAL1_MOUSE	sp|Q8BNY6|NCS1_MOUSE
sp|Q8K406|LGI3_MOUSE	sp|B2RUJ5|APBA1_MOUSE	sp|Q05BC3|EMAL1_MOUSE	sp|Q8BP47|SYNC_MOUSE
sp|Q8K411|PREP_MOUSE	sp|P61255|RL26_MOUSE	sp|Q05D44|IF2P_MOUSE	sp|Q8BP67|RL24_MOUSE
sp|Q8K4G5|ABLM1_MOUSE	sp|Q6PAK3|ANM8_MOUSE	sp|Q06138|CAB39_MOUSE	sp|Q8BP92|RCN2_MOUSE
sp|Q8K4R4|PITC1_MOUSE	sp|P23492|PNPH_MOUSE	sp|Q06185|ATP5I_MOUSE	sp|Q8BPQ7|SGSM1_MOUSE
sp|Q8K4Z0|LGI2_MOUSE	sp|Q62189|SNRPA_MOUSE	sp|Q06335|APLP2_MOUSE	sp|Q8BPU7|ELMO1_MOUSE
sp|Q8K4Z3|NNRE_MOUSE	sp|Q8QZR5|ALAT1_MOUSE	sp|Q06806|TIE1_MOUSE	sp|Q8BQP9|R7BP_MOUSE
sp|Q8K596|NAC2_MOUSE	sp|P55258|RAB8A_MOUSE	sp|Q06890|CLUS_MOUSE	sp|Q8BQZ4|RLGPB_MOUSE
sp|Q8QZR5|ALAT1_MOUSE	sp|Q9Z1G4|VPP1_MOUSE	sp|Q07076|ANXA7_MOUSE	sp|Q8BR63|F177A_MOUSE
sp|Q8QZS1|HIBCH_MOUSE	sp|Q9D3D9|ATPD_MOUSE	sp|Q07113|MPRI_MOUSE	sp|Q8BR92|PALM2_MOUSE
sp|Q8QZT1|THIL_MOUSE	sp|Q9Z0J4|NOS1_MOUSE	sp|Q07235|GDN_MOUSE	sp|Q8BRF7|SCFD1_MOUSE
sp|Q8QZT2|CCSAP_MOUSE	sp|B9EJ86|OSBL8_MOUSE	sp|Q07417|ACADS_MOUSE	sp|Q8BRK8|AAPK2_MOUSE
sp|Q8QZV4|ST32C_MOUSE	sp|P62267|RS23_MOUSE	sp|Q07646|MEST_MOUSE	sp|Q8BRT1|CLAP2_MOUSE
sp|Q8QZY1|EIF3L_MOUSE	sp|Q9D7N9|APMAP_MOUSE	sp|Q07813|BAX_MOUSE	sp|Q8BSS9|LIPA2_MOUSE
sp|Q8QZY9|SF3B4_MOUSE	sp|Q9Z2C9|MTMR7_MOUSE	sp|Q08189|TGM3_MOUSE	sp|Q8BSZ2|AP3S2_MOUSE
sp|Q8R001|MARE2_MOUSE	sp|P03921|NU5M_MOUSE	sp|Q08274|DMWD_MOUSE	sp|Q8BTG7|NDRG4_MOUSE
sp|Q8R010|AIMP2_MOUSE	sp|Q91Z67|SRGP2_MOUSE	sp|Q08331|CALB2_MOUSE	sp|Q8BTI8|SRRM2_MOUSE
sp|Q8R016|BLMH_MOUSE	sp|Q9R1Q8|TAGL3_MOUSE	sp|Q08460|KCMA1_MOUSE	sp|Q8BTM8|FLNA_MOUSE
sp|Q8R071|IP3KA_MOUSE	sp|Q8BX94|OSBL2_MOUSE	sp|Q08642|PADI2_MOUSE	sp|Q8BTV2|CPSF7_MOUSE
sp|Q8R081|HNRPL_MOUSE	sp|Q3UTQ8|CDKL5_MOUSE	sp|Q08943|SSRP1_MOUSE	sp|Q8BTX9|HSDL1_MOUSE
sp|Q8R086|SUOX_MOUSE	sp|Q3UHK6|TEN4_MOUSE	sp|Q09143|CTR1_MOUSE	sp|Q8BTZ7|GMPPB_MOUSE
sp|Q8R0A5|TCAL3_MOUSE	sp|P47708|RP3A_MOUSE	sp|Q0GNC1|INF2_MOUSE	sp|Q8BU30|SYIC_MOUSE
sp|Q8R0A7|K0513_MOUSE	sp|Q6NS52|DGKB_MOUSE	sp|Q0KK55|KNDC1_MOUSE	sp|Q8BU33|ILVBL_MOUSE
sp|Q8R0F8|FAHD1_MOUSE	sp|P48320|DCE2_MOUSE	sp|Q0KL01|UBX2B_MOUSE	sp|Q8BUK6|HOOK3_MOUSE
sp|Q8R0S2|IQEC1_MOUSE	sp|Q8JZP2|SYN3_MOUSE	sp|Q0KL02|TRIO_MOUSE	sp|Q8BUV3|GEPH_MOUSE
sp|Q8R105|VP37C_MOUSE	sp|P13707|GPDA_MOUSE	sp|Q0P678|ZCH18_MOUSE	sp|Q8BVE3|VATH_MOUSE
sp|Q8R127|SCPDL_MOUSE	sp|Q9CRA5|GOLP3_MOUSE	sp|Q0V8T9|CTP5A_MOUSE	sp|Q8BVG4|DPP9_MOUSE
sp|Q8R146|APEH_MOUSE	sp|Q61191|HCFC1_MOUSE	sp|Q0VBF8|STUM_MOUSE	sp|Q8BVI4|DHPR_MOUSE
sp|Q8R164|BPHL_MOUSE	sp|Q7TME0|PLPR4_MOUSE	sp|Q0VE82|CPNE7_MOUSE	sp|Q8BVL3|SNX17_MOUSE
sp|Q8R180|ERO1A_MOUSE	sp|Q3UTH8|ARHG9_MOUSE	sp|Q11011|PSA_MOUSE	sp|Q8BVQ5|PPME1_MOUSE
sp|Q8R191|SNG3_MOUSE	sp|O55131|SEPT7_MOUSE	sp|Q11136|PEPD_MOUSE	sp|Q8BW75|AOFB_MOUSE
sp|Q8R1B4|EIF3C_MOUSE	sp|Q8K2Q7|BROX_MOUSE	sp|Q148V7|K1468_MOUSE	sp|Q8BW96|KCC1D_MOUSE
sp|Q8R1N4|NUDC3_MOUSE	sp|P28271|ACOC_MOUSE	sp|Q149F3|ERF3B_MOUSE	sp|Q8BWF0|SSDH_MOUSE
sp|Q8R1Q8|DC1L1_MOUSE	sp|Q8C3W1|CA198_MOUSE	sp|Q149L6|DJB14_MOUSE	sp|Q8BWM0|PGES2_MOUSE
sp|Q8R1T1|CHMP7_MOUSE	sp|O54983|CRYM_MOUSE	sp|Q14B80|KCNC2_MOUSE	sp|Q8BWR2|PITH1_MOUSE
sp|Q8R1X6|SPART_MOUSE	sp|Q9Z1B3|PLCB1_MOUSE	sp|Q14BB9|MA6D1_MOUSE	sp|Q8BWT1|THIM_MOUSE
sp|Q8R2R9|AP3M2_MOUSE	sp|P97351|RS3A_MOUSE	sp|Q14BI2|GRM2_MOUSE	sp|Q8BWT5|DIP2A_MOUSE
sp|Q8R2Z5|VWA1_MOUSE	sp|Q61037|TSC2_MOUSE	sp|Q14C51|PTCD3_MOUSE	sp|Q8BWY3|ERF1_MOUSE
sp|Q8R317|UBQL1_MOUSE	sp|Q9DCN2|NB5R3_MOUSE	sp|Q14CH0|F171B_MOUSE	sp|Q8BWZ3|NAA25_MOUSE
sp|Q8R326|PSPC1_MOUSE	sp|Q8R2Y8|PTH2_MOUSE	sp|Q14CH7|SYAM_MOUSE	sp|Q8BX10|PGAM5_MOUSE
sp|Q8R361|RFIP5_MOUSE	sp|Q91YQ5|RPN1_MOUSE	sp|Q1HFZ0|NSUN2_MOUSE	sp|Q8BX70|VP13C_MOUSE
sp|Q8R366|IGSF8_MOUSE	sp|Q8R5C5|ACTY_MOUSE	sp|Q2KN98|CYTSA_MOUSE	sp|Q8BX94|OSBL2_MOUSE
sp|Q8R3B1|PLCD1_MOUSE	sp|P80560|PTPR2_MOUSE	sp|Q2M3X8|PHAR1_MOUSE	sp|Q8BXK8|AGAP1_MOUSE
sp|Q8R3P0|ACY2_MOUSE	sp|P97797|SHPS1_MOUSE	sp|Q2NL51|GSK3A_MOUSE	sp|Q8BXR1|S7A14_MOUSE
sp|Q8R3Q2|PP6R2_MOUSE	sp|Q9R1P3|PSB2_MOUSE	sp|Q2PFD7|PSD3_MOUSE	sp|Q8BXV2|BRI3B_MOUSE
sp|Q8R3R8|GBRL1_MOUSE	sp|Q61490|CD166_MOUSE	sp|Q2TB02|IKBD_MOUSE	sp|Q8BXZ1|TMX3_MOUSE
sp|Q8R3V5|SHLB2_MOUSE	sp|Q9WTS5|TEN2_MOUSE	sp|Q2TBE6|P4K2A_MOUSE	sp|Q8BYA0|TBCD_MOUSE
sp|Q8R464|CADM4_MOUSE	sp|Q9JL04|FMN2_MOUSE	sp|Q2TPA8|HSDL2_MOUSE	sp|Q8BYI9|TENR_MOUSE
sp|Q8R4E6|PURG_MOUSE	sp|Q9D164|FXYD6_MOUSE	sp|Q2WF71|LRFN1_MOUSE	sp|Q8BYM5|NLGN3_MOUSE
sp|Q8R4N0|CLYBL_MOUSE	sp|Q920B9|SP16H_MOUSE	sp|Q3B7Z2|OSBP1_MOUSE	sp|Q8BYR5|CAPS2_MOUSE
sp|Q8R570|SNP47_MOUSE	sp|Q91WD5|NDUS2_MOUSE	sp|Q3KNM2|MARH5_MOUSE	sp|Q8BZ98|DYN3_MOUSE
sp|Q8R574|KPRB_MOUSE	sp|Q5XJY5|COPD_MOUSE	sp|Q3LAC4|PREX2_MOUSE	sp|Q8BZA9|TIGAR_MOUSE
sp|Q8R5C5|ACTY_MOUSE	sp|P21836|ACES_MOUSE	sp|Q3SXD3|HDDC2_MOUSE	sp|Q8C015|PAK5_MOUSE
sp|Q8R5H1|UBP15_MOUSE	sp|Q03265|ATPA_MOUSE	sp|Q3TAS6|EMC10_MOUSE	sp|Q8C052|MAP1S_MOUSE
sp|Q8R5J9|PRAF3_MOUSE	sp|P35980|RL18_MOUSE	sp|Q3TBW2|RM10_MOUSE	sp|Q8C078|KKCC2_MOUSE
sp|Q8R5M8|CADM1_MOUSE	sp|Q8CAY6|THIC_MOUSE	sp|Q3TC33|CC127_MOUSE	sp|Q8C0C7|SYFA_MOUSE
sp|Q8VBV7|CSN8_MOUSE	sp|P51830|ADCY9_MOUSE	sp|Q3TC72|FAHD2_MOUSE	sp|Q8C0E2|VP26B_MOUSE
sp|Q8VBW6|ULA1_MOUSE	sp|Q9DBE8|ALG2_MOUSE	sp|Q3TCH7|CUL4A_MOUSE	sp|Q8C0L0|TMX4_MOUSE
sp|Q8VBY2|KKCC1_MOUSE	sp|P52480|KPYM_MOUSE	sp|Q3TCJ1|ABRX2_MOUSE	sp|Q8C0M9|ASGL1_MOUSE
sp|Q8VBZ3|CLPT1_MOUSE	sp|Q61656|DDX5_MOUSE	sp|Q3TCN2|PLBL2_MOUSE	sp|Q8C0P5|COR2A_MOUSE
sp|Q8VC30|TKFC_MOUSE	sp|Q9D6R2|IDH3A_MOUSE	sp|Q3TDD9|PPR21_MOUSE	sp|Q8C0T5|SI1L1_MOUSE
sp|Q8VC85|LSM1_MOUSE	sp|Q9D8E6|RL4_MOUSE	sp|Q3TDK6|ROGDI_MOUSE	sp|Q8C0Y0|PP4R4_MOUSE
sp|Q8VCD6|REEP2_MOUSE	sp|Q9CQH7|BT3L4_MOUSE	sp|Q3TDN2|FAF2_MOUSE	sp|Q8C163|EXOG_MOUSE
sp|Q8VCI5|PEX19_MOUSE	sp|Q64152|BTF3_MOUSE	sp|Q3TDQ1|STT3B_MOUSE	sp|Q8C166|CPNE1_MOUSE
sp|Q8VCM8|NCLN_MOUSE	sp|P97371|PSME1_MOUSE	sp|Q3TEA8|HP1B3_MOUSE	sp|Q8C167|PPCEL_MOUSE
sp|Q8VCT3|AMPB_MOUSE	sp|Q8CHX7|RFTN2_MOUSE	sp|Q3TES0|IQEC3_MOUSE	sp|Q8C196|CPSM_MOUSE
sp|Q8VCW8|ACSF2_MOUSE	sp|Q8BU30|SYIC_MOUSE	sp|Q3TFQ1|SPRY7_MOUSE	sp|Q8C1A5|THOP1_MOUSE
sp|Q8VD04|GRAP1_MOUSE	sp|Q3UHB1|NT5D3_MOUSE	sp|Q3THE2|ML12B_MOUSE	sp|Q8C1B1|CAMP2_MOUSE
sp|Q8VD33|SGTB_MOUSE	sp|O54991|CNTP1_MOUSE	sp|Q3THF9|CQ10B_MOUSE	sp|Q8C2E7|WASC5_MOUSE
sp|Q8VD37|SGIP1_MOUSE	sp|Q91ZP9|NECA2_MOUSE	sp|Q3THG9|AASD1_MOUSE	sp|Q8C2Q3|RBM14_MOUSE
sp|Q8VD62|CK068_MOUSE	sp|Q9JHU9|INO1_MOUSE	sp|Q3THK7|GUAA_MOUSE	sp|Q8C3Q5|SHSA7_MOUSE
sp|Q8VD75|HIP1_MOUSE	sp|Q80UG5|SEPT9_MOUSE	sp|Q3THS6|METK2_MOUSE	sp|Q8C3W1|CA198_MOUSE
sp|Q8VDD5|MYH9_MOUSE	sp|Q61941|NNTM_MOUSE	sp|Q3TIR1|TPC13_MOUSE	sp|Q8C419|GP158_MOUSE
sp|Q8VDJ3|VIGLN_MOUSE	sp|Q9WUB3|PYGM_MOUSE	sp|Q3TIR3|RIC8A_MOUSE	sp|Q8C437|PEX5R_MOUSE
sp|Q8VDK1|NIT1_MOUSE	sp|Q9ET01|PYGL_MOUSE	sp|Q3TIU4|PDE12_MOUSE	sp|Q8C522|ENDD1_MOUSE
sp|Q8VDP4|CCAR2_MOUSE	sp|P16460|ASSY_MOUSE	sp|Q3TIX9|SNUT2_MOUSE	sp|Q8C547|HTR5B_MOUSE
sp|Q8VDQ1|PTGR2_MOUSE	sp|P84309|ADCY5_MOUSE	sp|Q3TJZ6|FA98A_MOUSE	sp|Q8C5H8|NAKD2_MOUSE
sp|Q8VDQ8|SIR2_MOUSE	sp|Q8CCS6|PABP2_MOUSE	sp|Q3TKT4|SMCA4_MOUSE	sp|Q8C5L3|CNOT2_MOUSE
sp|Q8VE33|GD1L1_MOUSE	sp|O88487|DC1I2_MOUSE	sp|Q3TL44|NLRX1_MOUSE	sp|Q8C5W0|CLMN_MOUSE
sp|Q8VE37|RCC1_MOUSE	sp|Q9Z0G0|GIPC1_MOUSE	sp|Q3TLH4|PRC2C_MOUSE	sp|Q8C6B2|RTKN_MOUSE
sp|Q8VE47|UBA5_MOUSE	sp|P05201|AATC_MOUSE	sp|Q3TLI0|TPC10_MOUSE	sp|Q8C6E0|CFA36_MOUSE
sp|Q8VE62|PAIP1_MOUSE	sp|O89079|COPE_MOUSE	sp|Q3TMH2|SCRN3_MOUSE	sp|Q8C729|F126B_MOUSE
sp|Q8VE70|PDC10_MOUSE	sp|Q8VDL4|ADPGK_MOUSE	sp|Q3TMW1|C102A_MOUSE	sp|Q8C754|VPS52_MOUSE
sp|Q8VEB4|PAG15_MOUSE	sp|P62192|PRS4_MOUSE	sp|Q3TN34|MILK2_MOUSE	sp|Q8C7M3|TRIM9_MOUSE
sp|Q8VED9|LEGL_MOUSE	sp|Q9D1P0|RM13_MOUSE	sp|Q3TPX4|EXOC5_MOUSE	sp|Q8C7R4|UBA6_MOUSE
sp|Q8VEH5|EPMIP_MOUSE	sp|Q9CPQ8|ATP5L_MOUSE	sp|Q3TRJ4|K1C26_MOUSE	sp|Q8C7X2|EMC1_MOUSE
sp|Q8VEK3|HNRPU_MOUSE	sp|P47963|RL13_MOUSE	sp|Q3TRM4|PLPL6_MOUSE	sp|Q8C854|MYEF2_MOUSE
sp|Q8VEM8|MPCP_MOUSE	sp|Q9WTS4|TEN1_MOUSE	sp|Q3TRR0|MAP9_MOUSE	sp|Q8C878|UBA3_MOUSE
sp|Q8VH51|RBM39_MOUSE	sp|Q9DCI9|RM32_MOUSE	sp|Q3TUH1|TAM41_MOUSE	sp|Q8C8N2|SCAI_MOUSE
sp|Q8VHC3|SELM_MOUSE	sp|P23927|CRYAB_MOUSE	sp|Q3TVA9|CC136_MOUSE	sp|Q8C8R3|ANK2_MOUSE
sp|Q8VHH5|AGAP3_MOUSE	sp|A2AN08|UBR4_MOUSE	sp|Q3TW96|UAP1L_MOUSE	sp|Q8C8T7|ELFN1_MOUSE
sp|Q8VHI6|WASF3_MOUSE	sp|Q80YX1|TENA_MOUSE	sp|Q3TXS7|PSMD1_MOUSE	sp|Q8CA95|PDE10_MOUSE
sp|Q8VHL1|SETD7_MOUSE	sp|Q3TY60|F131B_MOUSE	sp|Q3TXX4|VGLU1_MOUSE	sp|Q8CAA7|PGM2L_MOUSE
sp|Q8VHQ9|ACO11_MOUSE	sp|P63318|KPCG_MOUSE	sp|Q3TY60|F131B_MOUSE	sp|Q8CAK1|CAF17_MOUSE
sp|Q8VHW2|CCG8_MOUSE	sp|Q8K2K6|AGFG1_MOUSE	sp|Q3TY86|AIFM3_MOUSE	sp|Q8CAQ8|MIC60_MOUSE
sp|Q8VIJ6|SFPQ_MOUSE	sp|Q8BX70|VP13C_MOUSE	sp|Q3TYD6|LMTK2_MOUSE	sp|Q8CAY6|THIC_MOUSE
sp|Q8VIM9|IRGQ_MOUSE	sp|Q8K1E0|STX5_MOUSE	sp|Q3TZX8|NOL9_MOUSE	sp|Q8CBE3|WDR37_MOUSE
sp|Q91V09|WDR13_MOUSE	sp|Q5H8C4|VP13A_MOUSE	sp|Q3TZZ7|ESYT2_MOUSE	sp|Q8CBW3|ABI1_MOUSE
sp|Q91V12|BACH_MOUSE	sp|Q9JIX8|ACINU_MOUSE	sp|Q3U0D9|HACE1_MOUSE	sp|Q8CBY8|DCTN4_MOUSE
sp|Q91V61|SFXN3_MOUSE	sp|P17225|PTBP1_MOUSE	sp|Q3U0K8|OGFD1_MOUSE	sp|Q8CC35|SYNPO_MOUSE
sp|Q91V64|ISOC1_MOUSE	sp|Q8BHD7|PTBP3_MOUSE	sp|Q3U0M1|TPPC9_MOUSE	sp|Q8CC88|VWA8_MOUSE
sp|Q91V92|ACLY_MOUSE	sp|Q91YP0|L2HDH_MOUSE	sp|Q3U0S6|RAIN_MOUSE	sp|Q8CCB4|VPS53_MOUSE
sp|Q91VC3|IF4A3_MOUSE	sp|Q8VD04|GRAP1_MOUSE	sp|Q3U0V1|FUBP2_MOUSE	sp|Q8CCF0|PRP31_MOUSE
sp|Q91VD9|NDUS1_MOUSE	sp|Q3TES0|IQEC3_MOUSE	sp|Q3U1G5|I20L2_MOUSE	sp|Q8CCK0|H2AW_MOUSE
sp|Q91VE0|S27A4_MOUSE	sp|Q8VBZ3|CLPT1_MOUSE	sp|Q3U1J4|DDB1_MOUSE	sp|Q8CCN5|BCAS3_MOUSE
sp|Q91VI7|RINI_MOUSE	sp|P97300|NPTN_MOUSE	sp|Q3U1V6|UEVLD_MOUSE	sp|Q8CCT4|TCAL5_MOUSE
sp|Q91VK4|ITM2C_MOUSE	sp|Q91ZA3|PCCA_MOUSE	sp|Q3U214|MAST3_MOUSE	sp|Q8CDG3|VCIP1_MOUSE
sp|Q91VM9|IPYR2_MOUSE	sp|Q6A068|CDC5L_MOUSE	sp|Q3U2I3|F16A2_MOUSE	sp|Q8CDN6|TXNL1_MOUSE
sp|Q91VN4|MIC25_MOUSE	sp|Q8CAK3|RYDEN_MOUSE	sp|Q3U2P1|SC24A_MOUSE	sp|Q8CE90|MP2K7_MOUSE
sp|Q91VR2|ATPG_MOUSE	sp|Q6PEB6|PHOCN_MOUSE	sp|Q3U2V3|NUD18_MOUSE	sp|Q8CES0|NAA30_MOUSE
sp|Q91VR5|DDX1_MOUSE	sp|Q3UPL0|SC31A_MOUSE	sp|Q3U487|HECD3_MOUSE	sp|Q8CFE4|SCYL2_MOUSE
sp|Q91VR7|MLP3A_MOUSE	sp|Q9CXY6|ILF2_MOUSE	sp|Q3U5Q7|CMPK2_MOUSE	sp|Q8CFI0|NED4L_MOUSE
sp|Q91VR8|BRK1_MOUSE	sp|Q9CXW4|RL11_MOUSE	sp|Q3U7R1|ESYT1_MOUSE	sp|Q8CG72|ARHL2_MOUSE
sp|Q91VW3|SH3L3_MOUSE	sp|P51174|ACADL_MOUSE	sp|Q3U7U3|FBX7_MOUSE	sp|Q8CG76|ARK72_MOUSE
sp|Q91W43|GCSP_MOUSE	sp|Q80UP3|DGKZ_MOUSE	sp|Q3U821|WDR75_MOUSE	sp|Q8CGA0|PPM1F_MOUSE
sp|Q91W50|CSDE1_MOUSE	sp|O08586|PTEN_MOUSE	sp|Q3U898|CSN9_MOUSE	sp|Q8CGC7|SYEP_MOUSE
sp|Q91W89|MA2C1_MOUSE	sp|P26040|EZRI_MOUSE	sp|Q3UD01|A7L3B_MOUSE	sp|Q8CGF6|WDR47_MOUSE
sp|Q91W90|TXND5_MOUSE	sp|Q9JKD3|SCAM5_MOUSE	sp|Q3UDE2|TTL12_MOUSE	sp|Q8CGK3|LONM_MOUSE
sp|Q91W92|BORG5_MOUSE	sp|Q8BMS4|COQ3_MOUSE	sp|Q3UDK1|TRAD1_MOUSE	sp|Q8CGY8|OGT1_MOUSE
sp|Q91WC0|SETD3_MOUSE	sp|Q9JHI5|IVD_MOUSE	sp|Q3UDP0|WDR41_MOUSE	sp|Q8CH72|TRI32_MOUSE
sp|Q91WC3|ACSL6_MOUSE	sp|Q8BHG2|CA123_MOUSE	sp|Q3UE31|K0930_MOUSE	sp|Q8CHG7|RPGF2_MOUSE
sp|Q91WD5|NDUS2_MOUSE	sp|Q9DBG5|PLIN3_MOUSE	sp|Q3UE37|UBE2Z_MOUSE	sp|Q8CHK3|MBOA7_MOUSE
sp|Q91WJ8|FUBP1_MOUSE	sp|Q9JIQ3|DBLOH_MOUSE	sp|Q3UEB3|PUF60_MOUSE	sp|Q8CHP8|PGP_MOUSE
sp|Q91WK5|GCSH_MOUSE	sp|Q8C7X2|EMC1_MOUSE	sp|Q3UEZ8|NTCP4_MOUSE	sp|Q8CHT0|AL4A1_MOUSE
sp|Q91WQ3|SYYC_MOUSE	sp|Q80UW8|RPAB1_MOUSE	sp|Q3UFF7|LYPL1_MOUSE	sp|Q8CHT1|NGEF_MOUSE
sp|Q91WS0|CISD1_MOUSE	sp|Q8BH95|ECHM_MOUSE	sp|Q3UFK8|FRMD8_MOUSE	sp|Q8CHU3|EPN2_MOUSE
sp|Q91WT9|CBS_MOUSE	sp|O35129|PHB2_MOUSE	sp|Q3UFS0|ZY11B_MOUSE	sp|Q8CHX7|RFTN2_MOUSE
sp|Q91X97|NCALD_MOUSE	sp|Q6P5D3|DHX57_MOUSE	sp|Q3UFY7|5NT3B_MOUSE	sp|Q8CI51|PDLI5_MOUSE
sp|Q91XF0|PNPO_MOUSE	sp|Q8K386|RAB15_MOUSE	sp|Q3UGC7|EI3JA_MOUSE	sp|Q8CI71|VPS50_MOUSE
sp|Q91XL9|OSBL1_MOUSE	sp|Q6ZWR6|SYNE1_MOUSE	sp|Q3UGF1|WDR19_MOUSE	sp|Q8CI75|DI3L2_MOUSE
sp|Q91XM9|DLG2_MOUSE	sp|B1AY10|NFX1_MOUSE	sp|Q3UGR5|HDHD2_MOUSE	sp|Q8CI94|PYGB_MOUSE
sp|Q91XU3|PI42C_MOUSE	sp|O09114|PTGDS_MOUSE	sp|Q3UGS4|MCRI1_MOUSE	sp|Q8CIB5|FERM2_MOUSE
sp|Q91XV3|BASP1_MOUSE	sp|Q99M87|DNJA3_MOUSE	sp|Q3UGX3|NAT8L_MOUSE	sp|Q8CIE6|COPA_MOUSE
sp|Q91Y97|ALDOB_MOUSE	sp|Q811U4|MFN1_MOUSE	sp|Q3UGY8|BIG3_MOUSE	sp|Q8CIN4|PAK2_MOUSE
sp|Q91YD9|WASL_MOUSE	sp|O54829|RGS7_MOUSE	sp|Q3UH60|DIP2B_MOUSE	sp|Q8CIP4|MARK4_MOUSE
sp|Q91YE6|IPO9_MOUSE	sp|Q9D880|TIM50_MOUSE	sp|Q3UH66|WNK2_MOUSE	sp|Q8CIQ7|DOCK3_MOUSE
sp|Q91YH5|ATLA3_MOUSE	sp|Q9CR16|PPID_MOUSE	sp|Q3UH68|LIMC1_MOUSE	sp|Q8CJ19|MICA3_MOUSE
sp|Q91YI0|ARLY_MOUSE	sp|Q8K341|ATAT_MOUSE	sp|Q3UH93|PLXD1_MOUSE	sp|Q8CJ40|CROCC_MOUSE
sp|Q91YJ2|SNX4_MOUSE	sp|P53395|ODB2_MOUSE	sp|Q3UHB1|NT5D3_MOUSE	sp|Q8CJG0|AGO2_MOUSE
sp|Q91YM2|RHG35_MOUSE	sp|A2A690|TANC2_MOUSE	sp|Q3UHB8|CC177_MOUSE	sp|Q8JZN5|ACAD9_MOUSE
sp|Q91YP2|NEUL_MOUSE	sp|Q9WVT6|CAH14_MOUSE	sp|Q3UHC7|DAB2P_MOUSE	sp|Q8JZP2|SYN3_MOUSE
sp|Q91YQ5|RPN1_MOUSE	sp|Q8CJ40|CROCC_MOUSE	sp|Q3UHD1|AGRB1_MOUSE	sp|Q8JZQ9|EIF3B_MOUSE
sp|Q91YR1|TWF1_MOUSE	sp|Q9JMA1|UBP14_MOUSE	sp|Q3UHD2|GFOD1_MOUSE	sp|Q8JZR6|S4A8_MOUSE
sp|Q91YT0|NDUV1_MOUSE	sp|Q9D6Z1|NOP56_MOUSE	sp|Q3UHD3|MTUS2_MOUSE	sp|Q8JZU2|TXTP_MOUSE
sp|Q91Z31|PTBP2_MOUSE	sp|Q9DBR7|MYPT1_MOUSE	sp|Q3UHD6|SNX27_MOUSE	sp|Q8K010|OPLA_MOUSE
sp|Q91Z53|GRHPR_MOUSE	sp|P28334|5HT1B_MOUSE	sp|Q3UHD9|AGAP2_MOUSE	sp|Q8K019|BCLF1_MOUSE
sp|Q91Z67|SRGP2_MOUSE	sp|Q61550|RAD21_MOUSE	sp|Q3UHJ0|AAK1_MOUSE	sp|Q8K021|SCAM1_MOUSE
sp|Q91ZA3|PCCA_MOUSE	sp|Q8VHY0|CSPG4_MOUSE	sp|Q3UHK1|MYCT_MOUSE	sp|Q8K0C9|GMDS_MOUSE
sp|Q91ZJ5|UGPA_MOUSE	sp|Q9D924|ISCA1_MOUSE	sp|Q3UHK6|TEN4_MOUSE	sp|Q8K0D5|EFGM_MOUSE
sp|Q91ZP9|NECA2_MOUSE	sp|Q9QWR8|NAGAB_MOUSE	sp|Q3UHL1|CAMKV_MOUSE	sp|Q8K0G5|EIPR1_MOUSE
sp|Q91ZU6|DYST_MOUSE	sp|Q8BFU3|RN214_MOUSE	sp|Q3UHQ6|DOP2_MOUSE	sp|Q8K0S0|PHYIP_MOUSE
sp|Q91ZX7|LRP1_MOUSE	sp|Q9R1T2|SAE1_MOUSE	sp|Q3UHX2|HAP28_MOUSE	sp|Q8K0T0|RTN1_MOUSE
sp|Q91ZZ3|SYUB_MOUSE	sp|Q6ZPE2|MTMR5_MOUSE	sp|Q3UIU2|NDUB6_MOUSE	sp|Q8K183|PDXK_MOUSE
sp|Q920E5|FPPS_MOUSE	sp|O35344|IMA4_MOUSE	sp|Q3UJB9|EDC4_MOUSE	sp|Q8K1A6|C2D1A_MOUSE
sp|Q920I9|WDR7_MOUSE	sp|Q9JLM8|DCLK1_MOUSE	sp|Q3UJD6|UBP19_MOUSE	sp|Q8K1E0|STX5_MOUSE
sp|Q920N7|SYT12_MOUSE	sp|P61965|WDR5_MOUSE	sp|Q3UJP5|CH037_MOUSE	sp|Q8K1M6|DNM1L_MOUSE
sp|Q920P3|BRNP1_MOUSE	sp|Q5SSM3|RHG44_MOUSE	sp|Q3UJU9|RMD3_MOUSE	sp|Q8K1R3|PNPT1_MOUSE
sp|Q920P5|KAD5_MOUSE	sp|O35609|SCAM3_MOUSE	sp|Q3UKJ7|SMU1_MOUSE	sp|Q8K212|PACS1_MOUSE
sp|Q920Q4|VPS16_MOUSE	sp|Q8K021|SCAM1_MOUSE	sp|Q3UL36|ARGL1_MOUSE	sp|Q8K221|ARFP2_MOUSE
sp|Q921F2|TADBP_MOUSE	sp|Q8C3X2|CC90B_MOUSE	sp|Q3ULD5|MCCB_MOUSE	sp|Q8K268|ABCF3_MOUSE
sp|Q921F4|HNRLL_MOUSE	sp|Q6GQS1|SCMC3_MOUSE	sp|Q3ULF4|SPG7_MOUSE	sp|Q8K274|KT3K_MOUSE
sp|Q921G7|ETFD_MOUSE	sp|P62073|TIM10_MOUSE	sp|Q3ULJ0|GPD1L_MOUSE	sp|Q8K298|ANLN_MOUSE
sp|Q921M3|SF3B3_MOUSE	sp|P97492|RGS14_MOUSE	sp|Q3UM45|PP1R7_MOUSE	sp|Q8K2B3|SDHA_MOUSE
sp|Q921M7|FA49B_MOUSE	sp|O70585|DTNB_MOUSE	sp|Q3UMB5|SMCR8_MOUSE	sp|Q8K2C6|SIR5_MOUSE
sp|Q921Q7|RIN1_MOUSE	sp|Q9D2N4|DTNA_MOUSE	sp|Q3UMB9|WASC4_MOUSE	sp|Q8K2C9|HACD3_MOUSE
sp|Q921W4|QORL1_MOUSE	sp|Q8K1A6|C2D1A_MOUSE	sp|Q3UMG5|LRCH2_MOUSE	sp|Q8K2F8|LS14A_MOUSE
sp|Q922B2|SYDC_MOUSE	sp|Q62077|PLCG1_MOUSE	sp|Q3UMR5|MCU_MOUSE	sp|Q8K2H2|OTU6B_MOUSE
sp|Q922D4|PP6R3_MOUSE	sp|O35350|CAN1_MOUSE	sp|Q3UMT1|PP12C_MOUSE	sp|Q8K2K6|AGFG1_MOUSE
sp|Q922D8|C1TC_MOUSE	sp|Q9WU28|PFD5_MOUSE	sp|Q3UMU9|HDGR2_MOUSE	sp|Q8K2Q0|COMD9_MOUSE
sp|Q922E4|PCY2_MOUSE	sp|Q3UEB3|PUF60_MOUSE	sp|Q3UMY5|EMAL4_MOUSE	sp|Q8K2Q7|BROX_MOUSE
sp|Q922H2|PDK3_MOUSE	sp|P97494|GSH1_MOUSE	sp|Q3UNH4|GRIN1_MOUSE	sp|Q8K2T1|NMRL1_MOUSE
sp|Q922H4|GMPPA_MOUSE	sp|Q9QUG9|GRP2_MOUSE	sp|Q3UNZ8|QORL2_MOUSE	sp|Q8K2V6|IPO11_MOUSE
sp|Q922J3|CLIP1_MOUSE	sp|P70280|VAMP7_MOUSE	sp|Q3UPH1|PRRC1_MOUSE	sp|Q8K310|MATR3_MOUSE
sp|Q922J6|TSN2_MOUSE	sp|Q9JKV5|SCAM4_MOUSE	sp|Q3UPL0|SC31A_MOUSE	sp|Q8K341|ATAT_MOUSE
sp|Q922Q1|MARC2_MOUSE	sp|Q8K2T1|NMRL1_MOUSE	sp|Q3UQ84|SYTM_MOUSE	sp|Q8K354|CBR3_MOUSE
sp|Q922Q8|LRC59_MOUSE	sp|Q5HZI2|C2C4C_MOUSE	sp|Q3UR70|TGFA1_MOUSE	sp|Q8K377|LRRT1_MOUSE
sp|Q922R8|PDIA6_MOUSE	sp|Q8BNN1|SPA2L_MOUSE	sp|Q3URD3|SLMAP_MOUSE	sp|Q8K394|PLCL2_MOUSE
sp|Q922S4|PDE2A_MOUSE	sp|Q80UW2|FBX2_MOUSE	sp|Q3URE1|ACSF3_MOUSE	sp|Q8K3E5|AHI1_MOUSE
sp|Q923D2|BLVRB_MOUSE	sp|P08553|NFM_MOUSE	sp|Q3URF8|KCD21_MOUSE	sp|Q8K3G9|DP13B_MOUSE
sp|Q923D4|SF3B5_MOUSE	sp|Q91Z31|PTBP2_MOUSE	sp|Q3URS9|CCD51_MOUSE	sp|Q8K3H0|DP13A_MOUSE
sp|Q923T9|KCC2G_MOUSE	sp|Q8VCC9|SPON1_MOUSE	sp|Q3USB7|PLCL1_MOUSE	sp|Q8K3J1|NDUS8_MOUSE
sp|Q923Z0|GPC5B_MOUSE	sp|Q3UV17|K22O_MOUSE	sp|Q3UTH8|ARHG9_MOUSE	sp|Q8K400|STXB5_MOUSE
sp|Q924M7|MPI_MOUSE	sp|Q8R0S2|IQEC1_MOUSE	sp|Q3UTJ2|SRBS2_MOUSE	sp|Q8K406|LGI3_MOUSE
sp|Q925I1|ATAD3_MOUSE	sp|Q6PHN9|RAB35_MOUSE	sp|Q3UTQ8|CDKL5_MOUSE	sp|Q8K411|PREP_MOUSE
sp|Q925N0|SFXN5_MOUSE	sp|Q80Y24|PRIC2_MOUSE	sp|Q3UTZ3|CG043_MOUSE	sp|Q8K4G5|ABLM1_MOUSE
sp|Q93092|TALDO_MOUSE	sp|Q9D3D0|TTPAL_MOUSE	sp|Q3UU96|MRCKA_MOUSE	sp|Q8K4Q0|RPTOR_MOUSE
sp|Q99020|ROAA_MOUSE	sp|Q9CQH3|NDUB5_MOUSE	sp|Q3UUG6|TBC24_MOUSE	sp|Q8K4R4|PITC1_MOUSE
sp|Q99J08|S14L2_MOUSE	sp|Q8BK63|KC1A_MOUSE	sp|Q3UUI3|THEM4_MOUSE	sp|Q8K4Z0|LGI2_MOUSE
sp|Q99J09|MEP50_MOUSE	sp|Q8R164|BPHL_MOUSE	sp|Q3UUJ4|STRAA_MOUSE	sp|Q8K4Z3|NNRE_MOUSE
sp|Q99J36|THUM1_MOUSE	sp|P61982|1433G_MOUSE	sp|Q3UUQ7|PGAP1_MOUSE	sp|Q8K596|NAC2_MOUSE
sp|Q99J77|SIAS_MOUSE	sp|P68510|1433F_MOUSE	sp|Q3UV17|K22O_MOUSE	sp|Q8QZR5|ALAT1_MOUSE
sp|Q99J85|NPTXR_MOUSE	sp|Q8BLF1|NCEH1_MOUSE	sp|Q3UV70|PDP1_MOUSE	sp|Q8QZS1|HIBCH_MOUSE
sp|Q99J99|THTM_MOUSE	sp|Q62446|FKBP3_MOUSE	sp|Q3UVK0|ERMP1_MOUSE	sp|Q8QZT1|THIL_MOUSE
sp|Q99JB2|STML2_MOUSE	sp|Q8R151|ZNFX1_MOUSE	sp|Q3UVL4|VPS51_MOUSE	sp|Q8QZT2|CCSAP_MOUSE
sp|Q99JF8|PSIP1_MOUSE	sp|Q8QZV4|ST32C_MOUSE	sp|Q3UVX5|GRM5_MOUSE	sp|Q8QZV4|ST32C_MOUSE
sp|Q99JI4|PSMD6_MOUSE	sp|P60487|PLPP_MOUSE	sp|Q3UX10|TBAL3_MOUSE	sp|Q8QZY1|EIF3L_MOUSE
sp|Q99JI6|RAP1B_MOUSE	sp|Q9DCJ5|NDUA8_MOUSE	sp|Q3UXZ6|FA81A_MOUSE	sp|Q8R001|MARE2_MOUSE
sp|Q99JP7|GGT7_MOUSE	sp|P07091|S10A4_MOUSE	sp|Q3UYC0|PPM1H_MOUSE	sp|Q8R010|AIMP2_MOUSE
sp|Q99JR1|SFXN1_MOUSE	sp|Q05BC3|EMAL1_MOUSE	sp|Q3UYG8|MACD2_MOUSE	sp|Q8R016|BLMH_MOUSE
sp|Q99JR5|TINAL_MOUSE	sp|O35393|EFNB3_MOUSE	sp|Q3UYV9|NCBP1_MOUSE	sp|Q8R071|IP3KA_MOUSE
sp|Q99JW2|ACY1_MOUSE	sp|P28740|KIF2A_MOUSE	sp|Q3UZP4|SVIP_MOUSE	sp|Q8R081|HNRPL_MOUSE
sp|Q99JX3|GORS2_MOUSE	sp|Q62470|ITA3_MOUSE	sp|Q3V0I2|PRR7_MOUSE	sp|Q8R0A7|K0513_MOUSE
sp|Q99JX4|EIF3M_MOUSE	sp|O55126|NIPS2_MOUSE	sp|Q3V0K9|PLSI_MOUSE	sp|Q8R0J7|VP37B_MOUSE
sp|Q99JY0|ECHB_MOUSE	sp|Q9D024|CCD47_MOUSE	sp|Q3V188|ENDOU_MOUSE	sp|Q8R0S2|IQEC1_MOUSE
sp|Q99JY8|PLPP3_MOUSE	sp|P20152|VIME_MOUSE	sp|Q3V1L4|5NTC_MOUSE	sp|Q8R105|VP37C_MOUSE
sp|Q99JY9|ARP3_MOUSE	sp|Q60737|CSK21_MOUSE	sp|Q3V1U8|ELMD1_MOUSE	sp|Q8R123|FAD1_MOUSE
sp|Q99K48|NONO_MOUSE	sp|P56212|ARP19_MOUSE	sp|Q3V3R1|C1TM_MOUSE	sp|Q8R127|SCPDL_MOUSE
sp|Q99K51|PLST_MOUSE	sp|Q62393|TPD52_MOUSE	sp|Q3V3R4|ITA1_MOUSE	sp|Q8R151|ZNFX1_MOUSE
sp|Q99K85|SERC_MOUSE	sp|P05202|AATM_MOUSE	sp|Q3V3V9|CARL2_MOUSE	sp|Q8R164|BPHL_MOUSE
sp|Q99KB8|GLO2_MOUSE	sp|Q61035|SYHC_MOUSE	sp|Q45VK7|DYHC2_MOUSE	sp|Q8R191|SNG3_MOUSE
sp|Q99KC8|VMA5A_MOUSE	sp|Q9D2G2|ODO2_MOUSE	sp|Q499X9|SYMM_MOUSE	sp|Q8R1A4|DOCK7_MOUSE
sp|Q99KE1|MAOM_MOUSE	sp|Q60598|SRC8_MOUSE	sp|Q4ACU6|SHAN3_MOUSE	sp|Q8R1B4|EIF3C_MOUSE
sp|Q99KF1|TMED9_MOUSE	sp|P54823|DDX6_MOUSE	sp|Q4FZG7|TI8AB_MOUSE	sp|Q8R1G2|CMBL_MOUSE
sp|Q99KJ8|DCTN2_MOUSE	sp|Q8BHL3|TB10B_MOUSE	sp|Q4JIM5|ABL2_MOUSE	sp|Q8R1I1|QCR9_MOUSE
sp|Q99KK2|NEUA_MOUSE	sp|Q9CPY7|AMPL_MOUSE	sp|Q4KML4|ABRAL_MOUSE	sp|Q8R1N4|NUDC3_MOUSE
sp|Q99KK7|DPP3_MOUSE	sp|Q6PAJ1|BCR_MOUSE	sp|Q4KMM3|OXR1_MOUSE	sp|Q8R1Q8|DC1L1_MOUSE
sp|Q99KN9|EPN4_MOUSE	sp|Q8CCJ4|AMER2_MOUSE	sp|Q4KUS2|UN13A_MOUSE	sp|Q8R1T1|CHMP7_MOUSE
sp|Q99KP3|CRYL1_MOUSE	sp|Q9Z1G3|VATC1_MOUSE	sp|Q4PJX1|ODR4_MOUSE	sp|Q8R1X6|SPART_MOUSE
sp|Q99KP6|PRP19_MOUSE	sp|Q9EPK2|XRP2_MOUSE	sp|Q4QQM4|P5I11_MOUSE	sp|Q8R2Y0|ABHD6_MOUSE
sp|Q99KQ4|NAMPT_MOUSE	sp|Q3TPE9|ANKY2_MOUSE	sp|Q4QQM5|MIGA1_MOUSE	sp|Q8R2Y8|PTH2_MOUSE
sp|Q99KR7|PPIF_MOUSE	sp|Q6P4S6|SIK3_MOUSE	sp|Q4QRL3|CC88B_MOUSE	sp|Q8R307|VPS18_MOUSE
sp|Q99KV1|DJB11_MOUSE	sp|Q5SV85|SYNRG_MOUSE	sp|Q4V9Z5|SE6L2_MOUSE	sp|Q8R317|UBQL1_MOUSE
sp|Q99KX1|MLF2_MOUSE	sp|Q05186|RCN1_MOUSE	sp|Q4VAA2|CDV3_MOUSE	sp|Q8R326|PSPC1_MOUSE
sp|Q99KY4|GAK_MOUSE	sp|Q9R111|GUAD_MOUSE	sp|Q4VAE3|TMM65_MOUSE	sp|Q8R361|RFIP5_MOUSE
sp|Q99L04|DHRS1_MOUSE	sp|Q921I1|TRFE_MOUSE	sp|Q4VBD2|TAPT1_MOUSE	sp|Q8R366|IGSF8_MOUSE
sp|Q99L13|3HIDH_MOUSE	sp|Q9CR95|NECP1_MOUSE	sp|Q4VBE8|WDR18_MOUSE	sp|Q8R3B1|PLCD1_MOUSE
sp|Q99L43|CDS2_MOUSE	sp|O88545|CSN6_MOUSE	sp|Q4VC17|ATS18_MOUSE	sp|Q8R3F5|FABD_MOUSE
sp|Q99L45|IF2B_MOUSE	sp|P84091|AP2M1_MOUSE	sp|Q501J6|DDX17_MOUSE	sp|Q8R3P0|ACY2_MOUSE
sp|Q99L47|F10A1_MOUSE	sp|Q9D1X0|NOL3_MOUSE	sp|Q505B7|ARCH_MOUSE	sp|Q8R3Q2|PP6R2_MOUSE
sp|Q99LB6|MAT2B_MOUSE	sp|Q8BGQ7|SYAC_MOUSE	sp|Q505D1|ANR28_MOUSE	sp|Q8R3S6|EXOC1_MOUSE
sp|Q99LC3|NDUAA_MOUSE	sp|Q9QXX4|CMC2_MOUSE	sp|Q505D7|OPA3_MOUSE	sp|Q8R3T5|STXB6_MOUSE
sp|Q99LC5|ETFA_MOUSE	sp|Q922D8|C1TC_MOUSE	sp|Q505F5|LRC47_MOUSE	sp|Q8R3V5|SHLB2_MOUSE
sp|Q99LD4|CSN1_MOUSE	sp|Q9WU78|PDC6I_MOUSE	sp|Q50H33|KCTD8_MOUSE	sp|Q8R404|MIC13_MOUSE
sp|Q99LD8|DDAH2_MOUSE	sp|Q6PAL8|DEN5A_MOUSE	sp|Q52KF3|SPIR1_MOUSE	sp|Q8R464|CADM4_MOUSE
sp|Q99LF4|RTCB_MOUSE	sp|P97823|LYPA1_MOUSE	sp|Q52KI8|SRRM1_MOUSE	sp|Q8R4E6|PURG_MOUSE
sp|Q99LI8|HGS_MOUSE	sp|P83510|TNIK_MOUSE	sp|Q52KR3|PRUN2_MOUSE	sp|Q8R4H2|ARHGC_MOUSE
sp|Q99LP6|GRPE1_MOUSE	sp|Q9JLT4|TRXR2_MOUSE	sp|Q569Z6|TR150_MOUSE	sp|Q8R4N0|CLYBL_MOUSE
sp|Q99LR1|ABD12_MOUSE	sp|Q6P2B1|TNPO3_MOUSE	sp|Q56A07|SCN2B_MOUSE	sp|Q8R550|SH3K1_MOUSE
sp|Q99LS3|SERB_MOUSE	sp|Q06890|CLUS_MOUSE	sp|Q571F8|GLSL_MOUSE	sp|Q8R570|SNP47_MOUSE
sp|Q99LT0|DPY30_MOUSE	sp|P62918|RL8_MOUSE	sp|Q58A65|JIP4_MOUSE	sp|Q8R574|KPRB_MOUSE
sp|Q99LX0|PARK7_MOUSE	sp|P43277|H13_MOUSE	sp|Q59J78|NDUF2_MOUSE	sp|Q8R5C5|ACTY_MOUSE
sp|Q99LY9|NDUS5_MOUSE	sp|Q9D1F4|AKTS1_MOUSE	sp|Q5BKP2|UBP13_MOUSE	sp|Q8R5H1|UBP15_MOUSE
sp|Q99M71|EPDR1_MOUSE	sp|P83093|STIM2_MOUSE	sp|Q5DQR4|STB5L_MOUSE	sp|Q8R5J9|PRAF3_MOUSE
sp|Q99M87|DNJA3_MOUSE	sp|Q9ERE8|TLRN1_MOUSE	sp|Q5DTL9|S4A10_MOUSE	sp|Q8R5M8|CADM1_MOUSE
sp|Q99MN1|SYK_MOUSE	sp|Q8BUR9|MZT1_MOUSE	sp|Q5DTN8|JKIP3_MOUSE	sp|Q8VBT9|ASPC1_MOUSE
sp|Q99MN9|PCCB_MOUSE	sp|Q9DBC7|KAP0_MOUSE	sp|Q5DTT2|PSD1_MOUSE	sp|Q8VBV7|CSN8_MOUSE
sp|Q99MR8|MCCA_MOUSE	sp|P18760|COF1_MOUSE	sp|Q5DTX6|JCAD_MOUSE	sp|Q8VBW6|ULA1_MOUSE
sp|Q99MX7|T121B_MOUSE	sp|P17710|HXK1_MOUSE	sp|Q5DTY9|KCD16_MOUSE	sp|Q8VBY2|KKCC1_MOUSE
sp|Q99N28|CADM3_MOUSE	sp|P45591|COF2_MOUSE	sp|Q5DU14|MYO16_MOUSE	sp|Q8VBZ3|CLPT1_MOUSE
sp|Q99NB1|ACS2L_MOUSE	sp|O88851|RBBP9_MOUSE	sp|Q5DU25|IQEC2_MOUSE	sp|Q8VCD6|REEP2_MOUSE
sp|Q99NB8|UBQL4_MOUSE	sp|Q9Z1T1|AP3B1_MOUSE	sp|Q5DU31|ICEF1_MOUSE	sp|Q8VCM8|NCLN_MOUSE
sp|Q99NE5|RIMS1_MOUSE	sp|Q99JR1|SFXN1_MOUSE	sp|Q5EBJ4|ERMIN_MOUSE	sp|Q8VCT3|AMPB_MOUSE
sp|Q99P72|RTN4_MOUSE	sp|P45376|ALDR_MOUSE	sp|Q5F2E8|TAOK1_MOUSE	sp|Q8VCW8|ACSF2_MOUSE
sp|Q99PG2|OGFR_MOUSE	sp|Q9CVB6|ARPC2_MOUSE	sp|Q5FWH7|S39AC_MOUSE	sp|Q8VCX5|MICU1_MOUSE
sp|Q99PJ0|NTRI_MOUSE	sp|Q3TDD9|PPR21_MOUSE	sp|Q5FWK3|RHG01_MOUSE	sp|Q8VD37|SGIP1_MOUSE
sp|Q99PL5|RRBP1_MOUSE	sp|P42208|SEPT2_MOUSE	sp|Q5GH67|XKR4_MOUSE	sp|Q8VD66|ABHD4_MOUSE
sp|Q99PL6|UBXN6_MOUSE	sp|Q920P5|KAD5_MOUSE	sp|Q5H8C4|VP13A_MOUSE	sp|Q8VD75|HIP1_MOUSE
sp|Q99PT1|GDIR1_MOUSE	sp|Q9ESN6|TRIM2_MOUSE	sp|Q5HZG4|TAF3_MOUSE	sp|Q8VDJ3|VIGLN_MOUSE
sp|Q99PU5|ACBG1_MOUSE	sp|Q9DBG6|RPN2_MOUSE	sp|Q5HZI2|C2C4C_MOUSE	sp|Q8VDK1|NIT1_MOUSE
sp|Q99PV0|PRP8_MOUSE	sp|Q8C6B2|RTKN_MOUSE	sp|Q5HZI9|S2551_MOUSE	sp|Q8VDM6|HNRL1_MOUSE
sp|Q9CPP6|NDUA5_MOUSE	sp|O88322|NID2_MOUSE	sp|Q5IRJ6|ZNT9_MOUSE	sp|Q8VDP4|CCAR2_MOUSE
sp|Q9CPQ1|COX6C_MOUSE	sp|Q6P5G6|UBXN7_MOUSE	sp|Q5M8N0|CNRP1_MOUSE	sp|Q8VDP6|CDIPT_MOUSE
sp|Q9CPQ3|TOM22_MOUSE	sp|Q99K85|SERC_MOUSE	sp|Q5M8N4|D39U1_MOUSE	sp|Q8VDQ1|PTGR2_MOUSE
sp|Q9CPR4|RL17_MOUSE	sp|P24527|LKHA4_MOUSE	sp|Q5NCE8|MRS2_MOUSE	sp|Q8VDQ8|SIR2_MOUSE
sp|Q9CPT4|MYDGF_MOUSE	sp|Q9CY57|CHTOP_MOUSE	sp|Q5NCF2|TPPC1_MOUSE	sp|Q8VE33|GD1L1_MOUSE
sp|Q9CPU0|LGUL_MOUSE	sp|P49813|TMOD1_MOUSE	sp|Q5NCI0|URGCP_MOUSE	sp|Q8VE37|RCC1_MOUSE
sp|Q9CPU2|NDUB2_MOUSE	sp|Q08460|KCMA1_MOUSE	sp|Q5ND34|WDR81_MOUSE	sp|Q8VE47|UBA5_MOUSE
sp|Q9CPV4|GLOD4_MOUSE	sp|Q8CIE6|COPA_MOUSE	sp|Q5PR73|DIRA2_MOUSE	sp|Q8VE62|PAIP1_MOUSE
sp|Q9CPW0|CNTP2_MOUSE	sp|Q8R1K1|UBAC2_MOUSE	sp|Q5QNQ9|CORA1_MOUSE	sp|Q8VEH3|ARL8A_MOUSE
sp|Q9CPW4|ARPC5_MOUSE	sp|P63213|GBG2_MOUSE	sp|Q5RJI2|CTL5_MOUSE	sp|Q8VEH5|EPMIP_MOUSE
sp|Q9CPX6|ATG3_MOUSE	sp|Q9ET22|DPP2_MOUSE	sp|Q5RJI5|BRSK1_MOUSE	sp|Q8VEK3|HNRPU_MOUSE
sp|Q9CPY7|AMPL_MOUSE	sp|P50544|ACADV_MOUSE	sp|Q5RKR3|ISLR2_MOUSE	sp|Q8VEM8|MPCP_MOUSE
sp|Q9CQ22|LTOR1_MOUSE	sp|Q99KP3|CRYL1_MOUSE	sp|Q5S006|LRRK2_MOUSE	sp|Q8VH51|RBM39_MOUSE
sp|Q9CQ45|NENF_MOUSE	sp|Q8K0H5|TAF10_MOUSE	sp|Q5SNZ0|GRDN_MOUSE	sp|Q8VHH5|AGAP3_MOUSE
sp|Q9CQ54|NDUC2_MOUSE	sp|Q60749|KHDR1_MOUSE	sp|Q5SQX6|CYFP2_MOUSE	sp|Q8VHI6|WASF3_MOUSE
sp|Q9CQ60|6PGL_MOUSE	sp|Q9D0M1|KPRA_MOUSE	sp|Q5SRX1|TM1L2_MOUSE	sp|Q8VHJ5|MARK1_MOUSE
sp|Q9CQ62|DECR_MOUSE	sp|Q6A065|CE170_MOUSE	sp|Q5SS00|ZDBF2_MOUSE	sp|Q8VHK5|MLC1_MOUSE
sp|Q9CQ65|MTAP_MOUSE	sp|Q9JLB2|MPP5_MOUSE	sp|Q5SSH7|ZZEF1_MOUSE	sp|Q8VHL1|SETD7_MOUSE
sp|Q9CQ69|QCR8_MOUSE	sp|Q8K1R3|PNPT1_MOUSE	sp|Q5SSL4|ABR_MOUSE	sp|Q8VHQ9|ACO11_MOUSE
sp|Q9CQ75|NDUA2_MOUSE	sp|Q9EPW0|INP4A_MOUSE	sp|Q5SSM3|RHG44_MOUSE	sp|Q8VHR5|P66B_MOUSE
sp|Q9CQ80|VPS25_MOUSE	sp|Q8VE52|OGRL1_MOUSE	sp|Q5SSZ5|TENS3_MOUSE	sp|Q8VHW2|CCG8_MOUSE
sp|Q9CQ91|NDUA3_MOUSE	sp|Q9Z2Q5|RM40_MOUSE	sp|Q5SU73|COIL_MOUSE	sp|Q8VI75|IPO4_MOUSE
sp|Q9CQ92|FIS1_MOUSE	sp|Q9Z1Z0|USO1_MOUSE	sp|Q5SUC9|SCO1_MOUSE	sp|Q8VIJ6|SFPQ_MOUSE
sp|Q9CQA3|SDHB_MOUSE	sp|Q5SVL6|RPGP2_MOUSE	sp|Q5SUF2|LC7L3_MOUSE	sp|Q8VIM9|IRGQ_MOUSE
sp|Q9CQC7|NDUB4_MOUSE	sp|P24270|CATA_MOUSE	sp|Q5SUR0|PUR4_MOUSE	sp|Q8WTY4|CPIN1_MOUSE
sp|Q9CQC9|SAR1B_MOUSE	sp|Q9CR51|VATG1_MOUSE	sp|Q5SV85|SYNRG_MOUSE	sp|Q91V09|WDR13_MOUSE
sp|Q9CQD1|RAB5A_MOUSE	sp|Q9WTT4|VATG2_MOUSE	sp|Q5SVL6|RPGP2_MOUSE	sp|Q91V12|BACH_MOUSE
sp|Q9CQE1|NPS3B_MOUSE	sp|Q91YM4|FAKD4_MOUSE	sp|Q5SVR0|TBC9B_MOUSE	sp|Q91V61|SFXN3_MOUSE
sp|Q9CQE8|RTRAF_MOUSE	sp|Q9WV32|ARC1B_MOUSE	sp|Q5SW19|CLU_MOUSE	sp|Q91V64|ISOC1_MOUSE
sp|Q9CQF3|CPSF5_MOUSE	sp|Q9Z0S1|BPNT1_MOUSE	sp|Q5SWU9|ACACA_MOUSE	sp|Q91V92|ACLY_MOUSE
sp|Q9CQF9|PCYOX_MOUSE	sp|A2A7S8|K1522_MOUSE	sp|Q5SXY1|CYTSB_MOUSE	sp|Q91VC3|IF4A3_MOUSE
sp|Q9CQH3|NDUB5_MOUSE	sp|A6H6A9|RBG1L_MOUSE	sp|Q5SYD0|MYO1D_MOUSE	sp|Q91VC9|GHITM_MOUSE
sp|Q9CQH7|BT3L4_MOUSE	sp|P23242|CXA1_MOUSE	sp|Q5U3K5|RABL6_MOUSE	sp|Q91VD9|NDUS1_MOUSE
sp|Q9CQI6|COTL1_MOUSE	sp|P70399|TP53B_MOUSE	sp|Q5U430|UBR3_MOUSE	sp|Q91VE0|S27A4_MOUSE
sp|Q9CQJ6|DENR_MOUSE	sp|Q9CZ44|NSF1C_MOUSE	sp|Q5U458|DJC11_MOUSE	sp|Q91VI7|RINI_MOUSE
sp|Q9CQJ8|NDUB9_MOUSE	sp|Q62074|KPCI_MOUSE	sp|Q5U4C3|SFR19_MOUSE	sp|Q91VK4|ITM2C_MOUSE
sp|Q9CQK7|RWDD1_MOUSE	sp|Q91XU3|PI42C_MOUSE	sp|Q5U5Q9|UIMC1_MOUSE	sp|Q91VM9|IPYR2_MOUSE
sp|Q9CQM5|TXD17_MOUSE	sp|Q8BJH1|ZC21A_MOUSE	sp|Q5XJV6|LMTK3_MOUSE	sp|Q91VN4|MIC25_MOUSE
sp|Q9CQM9|GLRX3_MOUSE	sp|O88935|SYN1_MOUSE	sp|Q5XJY5|COPD_MOUSE	sp|Q91VR2|ATPG_MOUSE
sp|Q9CQN1|TRAP1_MOUSE	sp|P43006|EAA2_MOUSE	sp|Q5XKN4|JAGN1_MOUSE	sp|Q91VR5|DDX1_MOUSE
sp|Q9CQQ7|AT5F1_MOUSE	sp|P61022|CHP1_MOUSE	sp|Q5XPI3|RN123_MOUSE	sp|Q91VR7|MLP3A_MOUSE
sp|Q9CQR2|RS21_MOUSE	sp|E9Q8I9|FRY_MOUSE	sp|Q5Y5T1|ZDH20_MOUSE	sp|Q91VR8|BRK1_MOUSE
sp|Q9CQR4|ACO13_MOUSE	sp|Q11136|PEPD_MOUSE	sp|Q60575|KIF1B_MOUSE	sp|Q91VW3|SH3L3_MOUSE
sp|Q9CQR6|PPP6_MOUSE	sp|Q9D0L8|MCES_MOUSE	sp|Q60597|ODO1_MOUSE	sp|Q91VZ6|SMAP1_MOUSE
sp|Q9CQS4|S2546_MOUSE	sp|P61226|RAP2B_MOUSE	sp|Q60598|SRC8_MOUSE	sp|Q91W39|NCOA5_MOUSE
sp|Q9CQU0|TXD12_MOUSE	sp|Q2NL51|GSK3A_MOUSE	sp|Q60605|MYL6_MOUSE	sp|Q91W43|GCSP_MOUSE
sp|Q9CQV6|MLP3B_MOUSE	sp|Q922V4|PLRG1_MOUSE	sp|Q60625|ICAM5_MOUSE	sp|Q91W50|CSDE1_MOUSE
sp|Q9CQW1|YKT6_MOUSE	sp|Q9CXW3|CYBP_MOUSE	sp|Q60631|GRB2_MOUSE	sp|Q91W90|TXND5_MOUSE
sp|Q9CQW2|ARL8B_MOUSE	sp|Q8R1B5|CPLX3_MOUSE	sp|Q60632|COT1_MOUSE	sp|Q91WA3|HDA11_MOUSE
sp|Q9CQX2|CYB5B_MOUSE	sp|Q8BYR5|CAPS2_MOUSE	sp|Q60634|FLOT2_MOUSE	sp|Q91WC0|SETD3_MOUSE
sp|Q9CQX8|RT36_MOUSE	sp|A2ALI5|AJAP1_MOUSE	sp|Q60649|CLPB_MOUSE	sp|Q91WC3|ACSL6_MOUSE
sp|Q9CQZ1|HSBP1_MOUSE	sp|P58871|TB182_MOUSE	sp|Q60668|HNRPD_MOUSE	sp|Q91WD5|NDUS2_MOUSE
sp|Q9CQZ5|NDUA6_MOUSE	sp|Q9DD18|DTD1_MOUSE	sp|Q60673|PTPRN_MOUSE	sp|Q91WG4|ELP2_MOUSE
sp|Q9CQZ6|NDUB3_MOUSE	sp|B2RXC1|TPC11_MOUSE	sp|Q60675|LAMA2_MOUSE	sp|Q91WG5|AAKG2_MOUSE
sp|Q9CR00|PSMD9_MOUSE	sp|Q8CHG7|RPGF2_MOUSE	sp|Q60676|PPP5_MOUSE	sp|Q91WJ8|FUBP1_MOUSE
sp|Q9CR09|UFC1_MOUSE	sp|Q8VDK1|NIT1_MOUSE	sp|Q60692|PSB6_MOUSE	sp|Q91WK2|EIF3H_MOUSE
sp|Q9CR16|PPID_MOUSE	sp|Q8C7K6|PCYXL_MOUSE	sp|Q60710|SAMH1_MOUSE	sp|Q91WQ3|SYYC_MOUSE
sp|Q9CR21|ACPM_MOUSE	sp|Q60631|GRB2_MOUSE	sp|Q60714|S27A1_MOUSE	sp|Q91WS0|CISD1_MOUSE
sp|Q9CR26|VTA1_MOUSE	sp|Q99KJ8|DCTN2_MOUSE	sp|Q60737|CSK21_MOUSE	sp|Q91X97|NCALD_MOUSE
sp|Q9CR41|HYPK_MOUSE	sp|P17879|HS71B_MOUSE	sp|Q60738|ZNT1_MOUSE	sp|Q91XL9|OSBL1_MOUSE
sp|Q9CR51|VATG1_MOUSE	sp|Q3TDK6|ROGDI_MOUSE	sp|Q60749|KHDR1_MOUSE	sp|Q91XM9|DLG2_MOUSE
sp|Q9CR57|RL14_MOUSE	sp|P57776|EF1D_MOUSE	sp|Q60759|GCDH_MOUSE	sp|Q91XU3|PI42C_MOUSE
sp|Q9CR61|NDUB7_MOUSE	sp|Q8BV13|CSN7B_MOUSE	sp|Q60771|CLD11_MOUSE	sp|Q91XV3|BASP1_MOUSE
sp|Q9CR62|M2OM_MOUSE	sp|P99029|PRDX5_MOUSE	sp|Q60780|GAS7_MOUSE	sp|Q91XY4|PCDG4_MOUSE
sp|Q9CR68|UCRI_MOUSE	sp|Q3TEA8|HP1B3_MOUSE	sp|Q60790|RASA3_MOUSE	sp|Q91YD9|WASL_MOUSE
sp|Q9CR86|CHSP1_MOUSE	sp|Q8K1J6|TRNT1_MOUSE	sp|Q60805|MERTK_MOUSE	sp|Q91YE6|IPO9_MOUSE
sp|Q9CR95|NECP1_MOUSE	sp|Q61655|DD19A_MOUSE	sp|Q60809|CNOT7_MOUSE	sp|Q91YH5|ATLA3_MOUSE
sp|Q9CR98|F136A_MOUSE	sp|Q5XG69|F169A_MOUSE	sp|Q60823|AKT2_MOUSE	sp|Q91YI0|ARLY_MOUSE
sp|Q9CRB6|TPPP3_MOUSE	sp|O88602|CCG2_MOUSE	sp|Q60829|PPR1B_MOUSE	sp|Q91YJ2|SNX4_MOUSE
sp|Q9CRB9|MIC19_MOUSE	sp|Q3B7Z2|OSBP1_MOUSE	sp|Q60854|SPB6_MOUSE	sp|Q91YM2|RHG35_MOUSE
sp|Q9CRC8|LRC40_MOUSE	sp|O54724|CAVN1_MOUSE	sp|Q60864|STIP1_MOUSE	sp|Q91YP2|NEUL_MOUSE
sp|Q9CRC9|GNPI2_MOUSE	sp|Q3U2V3|NUD18_MOUSE	sp|Q60865|CAPR1_MOUSE	sp|Q91YQ5|RPN1_MOUSE
sp|Q9CRD0|OCAD1_MOUSE	sp|P70195|PSB7_MOUSE	sp|Q60870|REEP5_MOUSE	sp|Q91YR1|TWF1_MOUSE
sp|Q9CRD2|EMC2_MOUSE	sp|P70333|HNRH2_MOUSE	sp|Q60872|IF1A_MOUSE	sp|Q91YR7|PRP6_MOUSE
sp|Q9CRY7|GDPD1_MOUSE	sp|Q9Z2X1|HNRPF_MOUSE	sp|Q60875|ARHG2_MOUSE	sp|Q91YS8|KCC1A_MOUSE
sp|Q9CT10|RANB3_MOUSE	sp|Q9EPK7|XPO7_MOUSE	sp|Q60899|ELAV2_MOUSE	sp|Q91YX5|LGAT1_MOUSE
sp|Q9CVB6|ARPC2_MOUSE	sp|Q8VI75|IPO4_MOUSE	sp|Q60900|ELAV3_MOUSE	sp|Q91Z31|PTBP2_MOUSE
sp|Q9CWE0|MFR1L_MOUSE	sp|Q8R127|SCPDL_MOUSE	sp|Q60902|EP15R_MOUSE	sp|Q91Z53|GRHPR_MOUSE
sp|Q9CWJ9|PUR9_MOUSE	sp|Q9D428|GOG7B_MOUSE	sp|Q60929|MEF2A_MOUSE	sp|Q91ZA3|PCCA_MOUSE
sp|Q9CWK8|SNX2_MOUSE	sp|Q9QXB9|DRG2_MOUSE	sp|Q60930|VDAC2_MOUSE	sp|Q91ZJ5|UGPA_MOUSE
sp|Q9CWM4|PFD1_MOUSE	sp|Q9ES97|RTN3_MOUSE	sp|Q60931|VDAC3_MOUSE	sp|Q91ZP9|NECA2_MOUSE
sp|Q9CWS0|DDAH1_MOUSE	sp|Q9CQM5|TXD17_MOUSE	sp|Q60932|VDAC1_MOUSE	sp|Q91ZU6|DYST_MOUSE
sp|Q9CWZ3|RBM8A_MOUSE	sp|P09405|NUCL_MOUSE	sp|Q60934|GRIK1_MOUSE	sp|Q91ZX7|LRP1_MOUSE
sp|Q9CWZ7|SNAG_MOUSE	sp|Q61599|GDIR2_MOUSE	sp|Q60960|IMA5_MOUSE	sp|Q91ZZ3|SYUB_MOUSE
sp|Q9CX00|IST1_MOUSE	sp|P54285|CACB3_MOUSE	sp|Q60963|PAFA_MOUSE	sp|Q920E5|FPPS_MOUSE
sp|Q9CX34|SGT1_MOUSE	sp|Q8R0S4|CACB4_MOUSE	sp|Q60967|PAPS1_MOUSE	sp|Q920I9|WDR7_MOUSE
sp|Q9CX56|PSMD8_MOUSE	sp|P0C0S6|H2AZ_MOUSE	sp|Q60972|RBBP4_MOUSE	sp|Q920N7|SYT12_MOUSE
sp|Q9CX80|CYGB_MOUSE	sp|P51150|RAB7A_MOUSE	sp|Q60973|RBBP7_MOUSE	sp|Q920P3|BRNP1_MOUSE
sp|Q9CX86|ROA0_MOUSE	sp|Q8BJF9|CHM2B_MOUSE	sp|Q60991|CP7B1_MOUSE	sp|Q920P5|KAD5_MOUSE
sp|Q9CXI5|MANF_MOUSE	sp|Q05909|PTPRG_MOUSE	sp|Q60996|2A5G_MOUSE	sp|Q920Q4|VPS16_MOUSE
sp|Q9CXJ4|ABCB8_MOUSE	sp|P80313|TCPH_MOUSE	sp|Q61001|LAMA5_MOUSE	sp|Q920Q6|MSI2H_MOUSE
sp|Q9CXS4|CENPV_MOUSE	sp|Q9JK81|MYG1_MOUSE	sp|Q61011|GBB3_MOUSE	sp|Q920R0|ALS2_MOUSE
sp|Q9CXW2|RT22_MOUSE	sp|Q9ERL9|GCYA1_MOUSE	sp|Q61016|GBG7_MOUSE	sp|Q921C1|CXG3_MOUSE
sp|Q9CXW3|CYBP_MOUSE	sp|Q9CPU0|LGUL_MOUSE	sp|Q61024|ASNS_MOUSE	sp|Q921E2|RAB31_MOUSE
sp|Q9CXW4|RL11_MOUSE	sp|P06151|LDHA_MOUSE	sp|Q61029|LAP2B_MOUSE	sp|Q921F2|TADBP_MOUSE
sp|Q9CXY6|ILF2_MOUSE	sp|Q6PD03|2A5A_MOUSE	sp|Q61035|SYHC_MOUSE	sp|Q921F4|HNRLL_MOUSE
sp|Q9CXZ1|NDUS4_MOUSE	sp|P52196|THTR_MOUSE	sp|Q61036|PAK3_MOUSE	sp|Q921G7|ETFD_MOUSE
sp|Q9CY27|TECR_MOUSE	sp|Q61001|LAMA5_MOUSE	sp|Q61037|TSC2_MOUSE	sp|Q921G8|GCP2_MOUSE
sp|Q9CY57|CHTOP_MOUSE	sp|O08638|MYH11_MOUSE	sp|Q61072|ADAM9_MOUSE	sp|Q921M3|SF3B3_MOUSE
sp|Q9CY58|PAIRB_MOUSE	sp|Q99MN1|SYK_MOUSE	sp|Q61074|PPM1G_MOUSE	sp|Q921M7|FA49B_MOUSE
sp|Q9CY64|BIEA_MOUSE	sp|Q8R366|IGSF8_MOUSE	sp|Q61081|CDC37_MOUSE	sp|Q921Q7|RIN1_MOUSE
sp|Q9CYG7|TOM34_MOUSE	sp|Q60829|PPR1B_MOUSE	sp|Q61097|KSR1_MOUSE	sp|Q921W4|QORL1_MOUSE
sp|Q9CYH2|F213A_MOUSE	sp|Q9JIF0|ANM1_MOUSE	sp|Q61102|ABCB7_MOUSE	sp|Q922B2|SYDC_MOUSE
sp|Q9CYR0|SSBP_MOUSE	sp|P48771|CX7A2_MOUSE	sp|Q61120|SHC3_MOUSE	sp|Q922D4|PP6R3_MOUSE
sp|Q9CYR6|AGM1_MOUSE	sp|Q60967|PAPS1_MOUSE	sp|Q61136|PRP4B_MOUSE	sp|Q922D8|C1TC_MOUSE
sp|Q9CYT6|CAP2_MOUSE	sp|Q9CQX2|CYB5B_MOUSE	sp|Q61137|ASTN1_MOUSE	sp|Q922E4|PCY2_MOUSE
sp|Q9CYZ2|TPD54_MOUSE	sp|Q00612|G6PD1_MOUSE	sp|Q61140|BCAR1_MOUSE	sp|Q922H2|PDK3_MOUSE
sp|Q9CZ04|CSN7A_MOUSE	sp|O89053|COR1A_MOUSE	sp|Q61147|CERU_MOUSE	sp|Q922H4|GMPPA_MOUSE
sp|Q9CZ13|QCR1_MOUSE	sp|O70172|PI42A_MOUSE	sp|Q61151|2A5E_MOUSE	sp|Q922J3|CLIP1_MOUSE
sp|Q9CZ30|OLA1_MOUSE	sp|Q8C4X2|KC1G3_MOUSE	sp|Q61165|SL9A1_MOUSE	sp|Q922J6|TSN2_MOUSE
sp|Q9CZ42|NNRD_MOUSE	sp|Q9CQ91|NDUA3_MOUSE	sp|Q61166|MARE1_MOUSE	sp|Q922Q8|LRC59_MOUSE
sp|Q9CZ44|NSF1C_MOUSE	sp|Q8C080|SNX16_MOUSE	sp|Q61171|PRDX2_MOUSE	sp|Q922R8|PDIA6_MOUSE
sp|Q9CZC8|SCRN1_MOUSE	sp|P60843|IF4A1_MOUSE	sp|Q61187|TS101_MOUSE	sp|Q922S4|PDE2A_MOUSE
sp|Q9CZD3|GARS_MOUSE	sp|Q6ZQ58|LARP1_MOUSE	sp|Q61205|PA1B3_MOUSE	sp|Q922V4|PLRG1_MOUSE
sp|Q9CZM2|RL15_MOUSE	sp|Q76LS9|MINY1_MOUSE	sp|Q61206|PA1B2_MOUSE	sp|Q922Y1|UBXN1_MOUSE
sp|Q9CZP5|BCS1_MOUSE	sp|P15105|GLNA_MOUSE	sp|Q61207|SAP_MOUSE	sp|Q923G2|RPAB3_MOUSE
sp|Q9CZS1|AL1B1_MOUSE	sp|Q9CZP5|BCS1_MOUSE	sp|Q61220|NELL2_MOUSE	sp|Q923T9|KCC2G_MOUSE
sp|Q9CZU6|CISY_MOUSE	sp|Q3TYD6|LMTK2_MOUSE	sp|Q61233|PLSL_MOUSE	sp|Q923Z0|GPC5B_MOUSE
sp|Q9CZW4|ACSL3_MOUSE	sp|Q8CBY8|DCTN4_MOUSE	sp|Q61234|SNTA1_MOUSE	sp|Q924C1|XPO5_MOUSE
sp|Q9CZW5|TOM70_MOUSE	sp|Q3THE2|ML12B_MOUSE	sp|Q61239|FNTA_MOUSE	sp|Q924M7|MPI_MOUSE
sp|Q9CZX8|RS19_MOUSE	sp|Q9D6K7|TTC33_MOUSE	sp|Q61249|IGBP1_MOUSE	sp|Q924T2|RT02_MOUSE
sp|Q9CZY3|UB2V1_MOUSE	sp|Q7M6Y3|PICAL_MOUSE	sp|Q61282|PGCA_MOUSE	sp|Q925I1|ATAD3_MOUSE
sp|Q9D020|5NT3A_MOUSE	sp|Q9R0A0|PEX14_MOUSE	sp|Q61290|CAC1E_MOUSE	sp|Q925N0|SFXN5_MOUSE
sp|Q9D023|MPC2_MOUSE	sp|Q8JZS0|LIN7A_MOUSE	sp|Q61292|LAMB2_MOUSE	sp|Q99020|ROAA_MOUSE
sp|Q9D024|CCD47_MOUSE	sp|Q6PHQ8|NAA35_MOUSE	sp|Q61301|CTNA2_MOUSE	sp|Q99J08|S14L2_MOUSE
sp|Q9D051|ODPB_MOUSE	sp|P63073|IF4E_MOUSE	sp|Q61315|APC_MOUSE	sp|Q99J31|OPHN1_MOUSE
sp|Q9D0A3|ARPIN_MOUSE	sp|Q8CGU1|CACO1_MOUSE	sp|Q61316|HSP74_MOUSE	sp|Q99J77|SIAS_MOUSE
sp|Q9D0B6|PBDC1_MOUSE	sp|Q80UJ7|RB3GP_MOUSE	sp|Q61327|SC6A3_MOUSE	sp|Q99J85|NPTXR_MOUSE
sp|Q9D0E1|HNRPM_MOUSE	sp|Q8R016|BLMH_MOUSE	sp|Q61330|CNTN2_MOUSE	sp|Q99J99|THTM_MOUSE
sp|Q9D0F9|PGM1_MOUSE	sp|Q91YM2|RHG35_MOUSE	sp|Q61334|BAP29_MOUSE	sp|Q99JB2|STML2_MOUSE
sp|Q9D0I9|SYRC_MOUSE	sp|Q9CQU5|ZWINT_MOUSE	sp|Q61335|BAP31_MOUSE	sp|Q99JG2|ETBR2_MOUSE
sp|Q9D0J8|PTMS_MOUSE	sp|Q9DCA2|RT11_MOUSE	sp|Q61361|PGCB_MOUSE	sp|Q99JI4|PSMD6_MOUSE
sp|Q9D0K2|SCOT1_MOUSE	sp|Q8CGM1|AGRB2_MOUSE	sp|Q61411|RASH_MOUSE	sp|Q99JN2|KLH22_MOUSE
sp|Q9D0L7|ARM10_MOUSE	sp|Q8CG72|ARHL2_MOUSE	sp|Q61418|CLCN4_MOUSE	sp|Q99JP7|GGT7_MOUSE
sp|Q9D0L8|MCES_MOUSE	sp|Q91WL6|SNX11_MOUSE	sp|Q61423|KCNA4_MOUSE	sp|Q99JR1|SFXN1_MOUSE
sp|Q9D0M1|KPRA_MOUSE	sp|Q9QYY8|SPAST_MOUSE	sp|Q61425|HCDH_MOUSE	sp|Q99JW2|ACY1_MOUSE
sp|Q9D0M3|CY1_MOUSE	sp|Q3TIR3|RIC8A_MOUSE	sp|Q61481|PDE1A_MOUSE	sp|Q99JX3|GORS2_MOUSE
sp|Q9D0M5|DYL2_MOUSE	sp|P50136|ODBA_MOUSE	sp|Q61483|DLL1_MOUSE	sp|Q99JX4|EIF3M_MOUSE
sp|Q9D0R2|SYTC_MOUSE	sp|Q8BYN5|FSD1L_MOUSE	sp|Q61490|CD166_MOUSE	sp|Q99JY0|ECHB_MOUSE
sp|Q9D0R8|LSM12_MOUSE	sp|Q80YV4|PANK4_MOUSE	sp|Q61500|ITM2A_MOUSE	sp|Q99JY8|PLPP3_MOUSE
sp|Q9D0S9|HINT2_MOUSE	sp|P62340|TBPL1_MOUSE	sp|Q61503|5NTD_MOUSE	sp|Q99JY9|ARP3_MOUSE
sp|Q9D164|FXYD6_MOUSE	sp|Q8VEJ9|VPS4A_MOUSE	sp|Q61543|GSLG1_MOUSE	sp|Q99K30|ES8L2_MOUSE
sp|Q9D172|GAL3A_MOUSE	sp|Q3ULF4|SPG7_MOUSE	sp|Q61545|EWS_MOUSE	sp|Q99K48|NONO_MOUSE
sp|Q9D1A2|CNDP2_MOUSE	sp|Q8R086|SUOX_MOUSE	sp|Q61548|AP180_MOUSE	sp|Q99K51|PLST_MOUSE
sp|Q9D1C8|VPS28_MOUSE	sp|P70188|KIFA3_MOUSE	sp|Q61553|FSCN1_MOUSE	sp|Q99K70|RRAGC_MOUSE
sp|Q9D1D4|TMEDA_MOUSE	sp|Q9CQD1|RAB5A_MOUSE	sp|Q61578|ADRO_MOUSE	sp|Q99K85|SERC_MOUSE
sp|Q9D1E6|TBCB_MOUSE	sp|P47911|RL6_MOUSE	sp|Q61584|FXR1_MOUSE	sp|Q99KB8|GLO2_MOUSE
sp|Q9D1F4|AKTS1_MOUSE	sp|P70441|NHRF1_MOUSE	sp|Q61595|KTN1_MOUSE	sp|Q99KC8|VMA5A_MOUSE
sp|Q9D1H7|GET4_MOUSE	sp|Q3UFS0|ZY11B_MOUSE	sp|Q61598|GDIB_MOUSE	sp|Q99KE1|MAOM_MOUSE
sp|Q9D1I5|MCEE_MOUSE	sp|Q8R307|VPS18_MOUSE	sp|Q61599|GDIR2_MOUSE	sp|Q99KJ8|DCTN2_MOUSE
sp|Q9D1J3|SARNP_MOUSE	sp|Q9D2V7|CORO7_MOUSE	sp|Q61616|DRD1_MOUSE	sp|Q99KK2|NEUA_MOUSE
sp|Q9D1K2|VATF_MOUSE	sp|P35278|RAB5C_MOUSE	sp|Q61625|GRID2_MOUSE	sp|Q99KK7|DPP3_MOUSE
sp|Q9D1K7|CT027_MOUSE	sp|P51855|GSHB_MOUSE	sp|Q61626|GRIK5_MOUSE	sp|Q99KN9|EPN4_MOUSE
sp|Q9D1L9|LTOR5_MOUSE	sp|Q9CXT8|MPPB_MOUSE	sp|Q61627|GRID1_MOUSE	sp|Q99KP3|CRYL1_MOUSE
sp|Q9D1M4|MCA3_MOUSE	sp|P32020|NLTP_MOUSE	sp|Q61644|PACN1_MOUSE	sp|Q99KP6|PRP19_MOUSE
sp|Q9D1P4|CHRD1_MOUSE	sp|Q7TN99|CPEB3_MOUSE	sp|Q61655|DD19A_MOUSE	sp|Q99KQ4|NAMPT_MOUSE
sp|Q9D1Q6|ERP44_MOUSE	sp|Q923X4|GLRX2_MOUSE	sp|Q61656|DDX5_MOUSE	sp|Q99KR7|PPIF_MOUSE
sp|Q9D1X0|NOL3_MOUSE	sp|O70435|PSA3_MOUSE	sp|Q61672|S29A2_MOUSE	sp|Q99KV1|DJB11_MOUSE
sp|Q9D2G2|ODO2_MOUSE	sp|P54728|RD23B_MOUSE	sp|Q61686|CBX5_MOUSE	sp|Q99KX1|MLF2_MOUSE
sp|Q9D2M8|UB2V2_MOUSE	sp|Q8K4T3|STRAB_MOUSE	sp|Q61687|ATRX_MOUSE	sp|Q99KY4|GAK_MOUSE
sp|Q9D2N4|DTNA_MOUSE	sp|Q99J45|NRBP_MOUSE	sp|Q61699|HS105_MOUSE	sp|Q99L04|DHRS1_MOUSE
sp|Q9D2N9|VP33A_MOUSE	sp|P58854|GCP3_MOUSE	sp|Q61701|ELAV4_MOUSE	sp|Q99L13|3HIDH_MOUSE
sp|Q9D2P8|MOBP_MOUSE	sp|Q9CPT3|NANP_MOUSE	sp|Q61733|RT31_MOUSE	sp|Q99L43|CDS2_MOUSE
sp|Q9D2V7|CORO7_MOUSE	sp|Q8BWQ6|CP062_MOUSE	sp|Q61735|CD47_MOUSE	sp|Q99L45|IF2B_MOUSE
sp|Q9D358|PPAC_MOUSE	sp|Q9D1A2|CNDP2_MOUSE	sp|Q61739|ITA6_MOUSE	sp|Q99L47|F10A1_MOUSE
sp|Q9D379|HYEP_MOUSE	sp|Q3TIU4|PDE12_MOUSE	sp|Q61749|EI2BD_MOUSE	sp|Q99LB6|MAT2B_MOUSE
sp|Q9D3A9|TTYH1_MOUSE	sp|P68368|TBA4A_MOUSE	sp|Q61753|SERA_MOUSE	sp|Q99LC3|NDUAA_MOUSE
sp|Q9D3D9|ATPD_MOUSE	sp|Q1RLL3|CPNE9_MOUSE	sp|Q61768|KINH_MOUSE	sp|Q99LC5|ETFA_MOUSE
sp|Q9D4C9|CLVS1_MOUSE	sp|Q99PJ0|NTRI_MOUSE	sp|Q61771|KIF3B_MOUSE	sp|Q99LD4|CSN1_MOUSE
sp|Q9D4H8|CUL2_MOUSE	sp|Q9DB60|PGFS_MOUSE	sp|Q61772|EPHA7_MOUSE	sp|Q99LD8|DDAH2_MOUSE
sp|Q9D554|SF3A3_MOUSE	sp|Q9JLZ3|AUHM_MOUSE	sp|Q61792|LASP1_MOUSE	sp|Q99LD9|EI2BB_MOUSE
sp|Q9D5T0|ATAD1_MOUSE	sp|P15327|PMGE_MOUSE	sp|Q61823|PDCD4_MOUSE	sp|Q99LE6|ABCF2_MOUSE
sp|Q9D5V5|CUL5_MOUSE	sp|Q80U56|AVL9_MOUSE	sp|Q61831|MK10_MOUSE	sp|Q99LF4|RTCB_MOUSE
sp|Q9D6J5|NDUB8_MOUSE	sp|Q7TN29|SMAP2_MOUSE	sp|Q61879|MYH10_MOUSE	sp|Q99LG2|TNPO2_MOUSE
sp|Q9D6J6|NDUV2_MOUSE	sp|Q9WV80|SNX1_MOUSE	sp|Q61885|MOG_MOUSE	sp|Q99LI8|HGS_MOUSE
sp|Q9D6K5|SYJ2B_MOUSE	sp|P61458|PHS_MOUSE	sp|Q61923|KCNA6_MOUSE	sp|Q99LP6|GRPE1_MOUSE
sp|Q9D6R2|IDH3A_MOUSE	sp|Q3U898|CSN9_MOUSE	sp|Q61937|NPM_MOUSE	sp|Q99LR1|ABD12_MOUSE
sp|Q9D6Y7|MSRA_MOUSE	sp|Q0KL02|TRIO_MOUSE	sp|Q61941|NNTM_MOUSE	sp|Q99LX0|PARK7_MOUSE
sp|Q9D6Y9|GLGB_MOUSE	sp|Q9CZC8|SCRN1_MOUSE	sp|Q61990|PCBP2_MOUSE	sp|Q99LY9|NDUS5_MOUSE
sp|Q9D6Z1|NOP56_MOUSE	sp|Q00493|CBPE_MOUSE	sp|Q62011|PDPN_MOUSE	sp|Q99M71|EPDR1_MOUSE
sp|Q9D710|TMX2_MOUSE	sp|P12023|A4_MOUSE	sp|Q62018|CTR9_MOUSE	sp|Q99M87|DNJA3_MOUSE
sp|Q9D7A8|ARMC1_MOUSE	sp|Q8R1G2|CMBL_MOUSE	sp|Q62048|PEA15_MOUSE	sp|Q99MI1|RB6I2_MOUSE
sp|Q9D7E4|CS025_MOUSE	sp|P59108|CPNE2_MOUSE	sp|Q62059|CSPG2_MOUSE	sp|Q99MN1|SYK_MOUSE
sp|Q9D7G0|PRPS1_MOUSE	sp|Q8K1Z0|COQ9_MOUSE	sp|Q62077|PLCG1_MOUSE	sp|Q99MN9|PCCB_MOUSE
sp|Q9D7M1|GID8_MOUSE	sp|P70404|IDHG1_MOUSE	sp|Q62083|PICK1_MOUSE	sp|Q99MR8|MCCA_MOUSE
sp|Q9D7N9|APMAP_MOUSE	sp|Q6DFV5|HELZ_MOUSE	sp|Q62093|SRSF2_MOUSE	sp|Q99N28|CADM3_MOUSE
sp|Q9D7S7|RL22L_MOUSE	sp|Q91WP6|SPA3N_MOUSE	sp|Q62095|DDX3Y_MOUSE	sp|Q99NB1|ACS2L_MOUSE
sp|Q9D7X3|DUS3_MOUSE	sp|Q99LB6|MAT2B_MOUSE	sp|Q62108|DLG4_MOUSE	sp|Q99NB9|SF3B1_MOUSE
sp|Q9D819|IPYR_MOUSE	sp|Q8QZY2|GLCTK_MOUSE	sp|Q62148|AL1A2_MOUSE	sp|Q99NE5|RIMS1_MOUSE
sp|Q9D832|DNJB4_MOUSE	sp|Q64516|GLPK_MOUSE	sp|Q62165|DAG1_MOUSE	sp|Q99NF2|NSMF_MOUSE
sp|Q9D855|QCR7_MOUSE	sp|Q9QXG2|RAE1_MOUSE	sp|Q62167|DDX3X_MOUSE	sp|Q99P47|CNTP4_MOUSE
sp|Q9D880|TIM50_MOUSE	sp|O88910|MPP3_MOUSE	sp|Q62172|RBP1_MOUSE	sp|Q99P72|RTN4_MOUSE
sp|Q9D892|ITPA_MOUSE	sp|P84096|RHOG_MOUSE	sp|Q62178|SEM4A_MOUSE	sp|Q99PJ0|NTRI_MOUSE
sp|Q9D898|ARP5L_MOUSE	sp|O54931|AKAP2_MOUSE	sp|Q62181|SEM3C_MOUSE	sp|Q99PL5|RRBP1_MOUSE
sp|Q9D8B3|CHM4B_MOUSE	sp|Q9CQE1|NPS3B_MOUSE	sp|Q62186|SSRD_MOUSE	sp|Q99PL6|UBXN6_MOUSE
sp|Q9D8B7|JAM3_MOUSE	sp|Q9JKK1|STX6_MOUSE	sp|Q62188|DPYL3_MOUSE	sp|Q99PT1|GDIR1_MOUSE
sp|Q9D8E6|RL4_MOUSE	sp|Q80TL0|PPM1E_MOUSE	sp|Q62189|SNRPA_MOUSE	sp|Q99PU5|ACBG1_MOUSE
sp|Q9D8N0|EF1G_MOUSE	sp|Q61166|MARE1_MOUSE	sp|Q62205|SCN9A_MOUSE	sp|Q99PV0|PRP8_MOUSE
sp|Q9D8S9|BOLA1_MOUSE	sp|Q6PER3|MARE3_MOUSE	sp|Q62245|SOS1_MOUSE	sp|Q9CPP6|NDUA5_MOUSE
sp|Q9D8T7|SLIRP_MOUSE	sp|Q9CX86|ROA0_MOUSE	sp|Q62261|SPTB2_MOUSE	sp|Q9CPQ1|COX6C_MOUSE
sp|Q9D8U8|SNX5_MOUSE	sp|Q8BFP9|PDK1_MOUSE	sp|Q62277|SYPH_MOUSE	sp|Q9CPQ8|ATP5L_MOUSE
sp|Q9D8W5|PSD12_MOUSE	sp|Q9WV55|VAPA_MOUSE	sp|Q62283|TSN7_MOUSE	sp|Q9CPR4|RL17_MOUSE
sp|Q9D8X2|CC124_MOUSE	sp|Q14BB9|MA6D1_MOUSE	sp|Q62318|TIF1B_MOUSE	sp|Q9CPU0|LGUL_MOUSE
sp|Q9D8Z2|TRIA1_MOUSE	sp|Q6ZQ08|CNOT1_MOUSE	sp|Q62348|TSN_MOUSE	sp|Q9CPU4|MGST3_MOUSE
sp|Q9D967|MGDP1_MOUSE	sp|Q62245|SOS1_MOUSE	sp|Q62351|TFR1_MOUSE	sp|Q9CPV4|GLOD4_MOUSE
sp|Q9D9V3|ECHD1_MOUSE	sp|P00920|CAH2_MOUSE	sp|Q62376|RU17_MOUSE	sp|Q9CPW0|CNTP2_MOUSE
sp|Q9DAK9|PHP14_MOUSE	sp|O55074|AKA7A_MOUSE	sp|Q62383|SPT6H_MOUSE	sp|Q9CPW4|ARPC5_MOUSE
sp|Q9DAM7|TM263_MOUSE	sp|Q6NVF9|CPSF6_MOUSE	sp|Q62384|ZPR1_MOUSE	sp|Q9CPX6|ATG3_MOUSE
sp|Q9DAR7|DCPS_MOUSE	sp|Q9DCH6|ZFAN6_MOUSE	sp|Q62393|TPD52_MOUSE	sp|Q9CPY7|AMPL_MOUSE
sp|Q9DAW9|CNN3_MOUSE	sp|P70414|NAC1_MOUSE	sp|Q62417|SRBS1_MOUSE	sp|Q9CQ10|CHMP3_MOUSE
sp|Q9DB05|SNAA_MOUSE	sp|O54901|OX2G_MOUSE	sp|Q62418|DBNL_MOUSE	sp|Q9CQ54|NDUC2_MOUSE
sp|Q9DB15|RM12_MOUSE	sp|Q8BG05|ROA3_MOUSE	sp|Q62419|SH3G1_MOUSE	sp|Q9CQ60|6PGL_MOUSE
sp|Q9DB20|ATPO_MOUSE	sp|Q6NZC7|S23IP_MOUSE	sp|Q62420|SH3G2_MOUSE	sp|Q9CQ62|DECR_MOUSE
sp|Q9DB34|CHM2A_MOUSE	sp|Q9D710|TMX2_MOUSE	sp|Q62421|SH3G3_MOUSE	sp|Q9CQ65|MTAP_MOUSE
sp|Q9DB60|PGFS_MOUSE	sp|P68254|1433T_MOUSE	sp|Q62425|NDUA4_MOUSE	sp|Q9CQ69|QCR8_MOUSE
sp|Q9DB72|BTBDH_MOUSE	sp|E9Q557|DESP_MOUSE	sp|Q62426|CYTB_MOUSE	sp|Q9CQ80|VPS25_MOUSE
sp|Q9DB77|QCR2_MOUSE	sp|Q52KI8|SRRM1_MOUSE	sp|Q62433|NDRG1_MOUSE	sp|Q9CQ92|FIS1_MOUSE
sp|Q9DBB8|DHDH_MOUSE	sp|P14602|HSPB1_MOUSE	sp|Q62442|VAMP1_MOUSE	sp|Q9CQA1|TPPC5_MOUSE
sp|Q9DBC7|KAP0_MOUSE	sp|Q9QZE7|TSNAX_MOUSE	sp|Q62443|NPTX1_MOUSE	sp|Q9CQA3|SDHB_MOUSE
sp|Q9DBE8|ALG2_MOUSE	sp|Q924C1|XPO5_MOUSE	sp|Q62446|FKBP3_MOUSE	sp|Q9CQC7|NDUB4_MOUSE
sp|Q9DBF1|AL7A1_MOUSE	sp|Q9D5V5|CUL5_MOUSE	sp|Q62448|IF4G2_MOUSE	sp|Q9CQC9|SAR1B_MOUSE
sp|Q9DBG3|AP2B1_MOUSE	sp|Q8BMB3|IF4E2_MOUSE	sp|Q62465|VAT1_MOUSE	sp|Q9CQD1|RAB5A_MOUSE
sp|Q9DBG5|PLIN3_MOUSE	sp|Q9EP72|EMC7_MOUSE	sp|Q63739|TP4A1_MOUSE	sp|Q9CQE1|NPS3B_MOUSE
sp|Q9DBG6|RPN2_MOUSE	sp|Q9DBS2|TPRGL_MOUSE	sp|Q63810|CANB1_MOUSE	sp|Q9CQE8|RTRAF_MOUSE
sp|Q9DBL1|ACDSB_MOUSE	sp|Q8CHP8|PGP_MOUSE	sp|Q63829|COMD3_MOUSE	sp|Q9CQF3|CPSF5_MOUSE
sp|Q9DBL7|COASY_MOUSE	sp|B2RSH2|GNAI1_MOUSE	sp|Q63844|MK03_MOUSE	sp|Q9CQF9|PCYOX_MOUSE
sp|Q9DBP5|KCY_MOUSE	sp|Q8BPQ7|SGSM1_MOUSE	sp|Q63850|NUP62_MOUSE	sp|Q9CQH3|NDUB5_MOUSE
sp|Q9DBR7|MYPT1_MOUSE	sp|Q8R2H9|PHOP1_MOUSE	sp|Q63912|OMGP_MOUSE	sp|Q9CQI6|COTL1_MOUSE
sp|Q9DBS2|TPRGL_MOUSE	sp|O88587|COMT_MOUSE	sp|Q63932|MP2K2_MOUSE	sp|Q9CQJ6|DENR_MOUSE
sp|Q9DBT5|AMPD2_MOUSE	sp|Q8C7M3|TRIM9_MOUSE	sp|Q64010|CRK_MOUSE	sp|Q9CQJ8|NDUB9_MOUSE
sp|Q9DC07|LNEBL_MOUSE	sp|Q8R5J9|PRAF3_MOUSE	sp|Q64012|RALY_MOUSE	sp|Q9CQM9|GLRX3_MOUSE
sp|Q9DC16|ERGI1_MOUSE	sp|Q5SYD0|MYO1D_MOUSE	sp|Q640M6|GDPD5_MOUSE	sp|Q9CQN1|TRAP1_MOUSE
sp|Q9DC28|KC1D_MOUSE	sp|P61329|FGF12_MOUSE	sp|Q640R3|HECAM_MOUSE	sp|Q9CQQ7|AT5F1_MOUSE
sp|Q9DC61|MPPA_MOUSE	sp|A2A699|F1712_MOUSE	sp|Q64105|SPRE_MOUSE	sp|Q9CQR2|RS21_MOUSE
sp|Q9DC69|NDUA9_MOUSE	sp|Q921M7|FA49B_MOUSE	sp|Q64133|AOFA_MOUSE	sp|Q9CQR4|ACO13_MOUSE
sp|Q9DC70|NDUS7_MOUSE	sp|Q99JN2|KLH22_MOUSE	sp|Q64152|BTF3_MOUSE	sp|Q9CQR6|PPP6_MOUSE
sp|Q9DCB1|HMGN3_MOUSE	sp|Q9DBF1|AL7A1_MOUSE	sp|Q641K1|CBPC1_MOUSE	sp|Q9CQS4|S2546_MOUSE
sp|Q9DCB8|ISCA2_MOUSE	sp|O08800|SPB8_MOUSE	sp|Q641P0|ARP3B_MOUSE	sp|Q9CQT1|MTNA_MOUSE
sp|Q9DCC4|P5CR3_MOUSE	sp|Q3UQ44|IQGA2_MOUSE	sp|Q64213|SF01_MOUSE	sp|Q9CQV6|MLP3B_MOUSE
sp|Q9DCD0|6PGD_MOUSE	sp|Q3UH93|PLXD1_MOUSE	sp|Q64310|SURF4_MOUSE	sp|Q9CQW1|YKT6_MOUSE
sp|Q9DCH4|EIF3F_MOUSE	sp|Q8BTX9|HSDL1_MOUSE	sp|Q64314|CD34_MOUSE	sp|Q9CQW2|ARL8B_MOUSE
sp|Q9DCJ1|LST8_MOUSE	sp|Q9DBL7|COASY_MOUSE	sp|Q64324|STXB2_MOUSE	sp|Q9CQX2|CYB5B_MOUSE
sp|Q9DCJ5|NDUA8_MOUSE	sp|O70443|GNAZ_MOUSE	sp|Q64331|MYO6_MOUSE	sp|Q9CQX8|RT36_MOUSE
sp|Q9DCL8|IPP2_MOUSE	sp|Q9DCS9|NDUBA_MOUSE	sp|Q64332|SYN2_MOUSE	sp|Q9CQZ5|NDUA6_MOUSE
sp|Q9DCL9|PUR6_MOUSE	sp|Q9WTP7|KAD3_MOUSE	sp|Q64336|TBR1_MOUSE	sp|Q9CQZ6|NDUB3_MOUSE
sp|Q9DCM0|ETHE1_MOUSE	sp|P70265|F262_MOUSE	sp|Q64337|SQSTM_MOUSE	sp|Q9CR00|PSMD9_MOUSE
sp|Q9DCN2|NB5R3_MOUSE	sp|Q60872|IF1A_MOUSE	sp|Q64338|PDE1C_MOUSE	sp|Q9CR16|PPID_MOUSE
sp|Q9DCP2|S38A3_MOUSE	sp|P14094|AT1B1_MOUSE	sp|Q64362|AKTIP_MOUSE	sp|Q9CR21|ACPM_MOUSE
sp|Q9DCS3|MECR_MOUSE	sp|Q99MN9|PCCB_MOUSE	sp|Q64373|B2CL1_MOUSE	sp|Q9CR26|VTA1_MOUSE
sp|Q9DCS9|NDUBA_MOUSE	sp|Q9CS84|NRX1A_MOUSE	sp|Q64433|CH10_MOUSE	sp|Q9CR51|VATG1_MOUSE
sp|Q9DCT1|AKCL2_MOUSE	sp|Q8BK03|MIGA2_MOUSE	sp|Q64436|ATP4A_MOUSE	sp|Q9CR57|RL14_MOUSE
sp|Q9DCT2|NDUS3_MOUSE	sp|Q99P72|RTN4_MOUSE	sp|Q64442|DHSO_MOUSE	sp|Q9CR61|NDUB7_MOUSE
sp|Q9DCT8|CRIP2_MOUSE	sp|Q64337|SQSTM_MOUSE	sp|Q64444|CAH4_MOUSE	sp|Q9CR62|M2OM_MOUSE
sp|Q9DCW4|ETFB_MOUSE	sp|Q9JM76|ARPC3_MOUSE	sp|Q64455|PTPRJ_MOUSE	sp|Q9CR67|TMM33_MOUSE
sp|Q9DCX2|ATP5H_MOUSE	sp|P40124|CAP1_MOUSE	sp|Q64471|GSTT1_MOUSE	sp|Q9CR68|UCRI_MOUSE
sp|Q9DD18|DTD1_MOUSE	sp|Q8CA95|PDE10_MOUSE	sp|Q64487|PTPRD_MOUSE	sp|Q9CR86|CHSP1_MOUSE
sp|Q9EP69|SAC1_MOUSE	sp|Q69Z26|CNTN4_MOUSE	sp|Q64511|TOP2B_MOUSE	sp|Q9CR95|NECP1_MOUSE
sp|Q9EP89|LACTB_MOUSE	sp|Q9D0T1|NH2L1_MOUSE	sp|Q64514|TPP2_MOUSE	sp|Q9CRB6|TPPP3_MOUSE
sp|Q9EPJ9|ARFG1_MOUSE	sp|Q6PCP5|MFF_MOUSE	sp|Q64516|GLPK_MOUSE	sp|Q9CRB8|MTFP1_MOUSE
sp|Q9EPK7|XPO7_MOUSE	sp|Q71FD5|ZNRF2_MOUSE	sp|Q64520|KGUA_MOUSE	sp|Q9CRB9|MIC19_MOUSE
sp|Q9EPL2|CSTN1_MOUSE	sp|Q3V3V9|CARL2_MOUSE	sp|Q64521|GPDM_MOUSE	sp|Q9CRC8|LRC40_MOUSE
sp|Q9EPL8|IPO7_MOUSE	sp|P23780|BGAL_MOUSE	sp|Q64522|H2A2B_MOUSE	sp|Q9CRD0|OCAD1_MOUSE
sp|Q9EPU0|RENT1_MOUSE	sp|O54962|BAF_MOUSE	sp|Q64523|H2A2C_MOUSE	sp|Q9CRD2|EMC2_MOUSE
sp|Q9EPW0|INP4A_MOUSE	sp|Q00PI9|HNRL2_MOUSE	sp|Q64674|SPEE_MOUSE	sp|Q9CRY7|GDPD1_MOUSE
sp|Q9EQ20|MMSA_MOUSE	sp|P70318|TIAR_MOUSE	sp|Q64676|CGT_MOUSE	sp|Q9CS42|PRPS2_MOUSE
sp|Q9EQ80|NIF3L_MOUSE	sp|Q9WUR9|KAD4_MOUSE	sp|Q64727|VINC_MOUSE	sp|Q9CT10|RANB3_MOUSE
sp|Q9EQF6|DPYL5_MOUSE	sp|O88447|KLC1_MOUSE	sp|Q64737|PUR2_MOUSE	sp|Q9CTY5|MICU3_MOUSE
sp|Q9EQG7|ENPP5_MOUSE	sp|Q9Z2A7|DGAT1_MOUSE	sp|Q64739|COBA2_MOUSE	sp|Q9CVB6|ARPC2_MOUSE
sp|Q9EQH3|VPS35_MOUSE	sp|P22005|PENK_MOUSE	sp|Q66GT5|PTPM1_MOUSE	sp|Q9CWE0|MFR1L_MOUSE
sp|Q9EQI8|RM46_MOUSE	sp|Q60634|FLOT2_MOUSE	sp|Q66L44|CBARP_MOUSE	sp|Q9CWG8|NDUF7_MOUSE
sp|Q9EQQ9|OGA_MOUSE	sp|P23591|FCL_MOUSE	sp|Q689Z5|SBNO1_MOUSE	sp|Q9CWJ9|PUR9_MOUSE
sp|Q9EQS3|MYCBP_MOUSE	sp|Q9R0U0|SRS10_MOUSE	sp|Q68ED2|GRM7_MOUSE	sp|Q9CWK8|SNX2_MOUSE
sp|Q9EQU5|SET_MOUSE	sp|Q62093|SRSF2_MOUSE	sp|Q68ED7|CRTC1_MOUSE	sp|Q9CWM4|PFD1_MOUSE
sp|Q9ER00|STX12_MOUSE	sp|Q8QZT2|CCSAP_MOUSE	sp|Q68EF0|RAB3I_MOUSE	sp|Q9CWS0|DDAH1_MOUSE
sp|Q9ER72|SYCC_MOUSE	sp|Q0VBF8|STUM_MOUSE	sp|Q68EF4|GRM4_MOUSE	sp|Q9CWZ7|SNAG_MOUSE
sp|Q9ER97|NGB_MOUSE	sp|P50586|TUB_MOUSE	sp|Q68EF6|BEGIN_MOUSE	sp|Q9CX00|IST1_MOUSE
sp|Q9ERE7|MESD_MOUSE	sp|Q8BWT5|DIP2A_MOUSE	sp|Q68FD5|CLH1_MOUSE	sp|Q9CX34|SGT1_MOUSE
sp|Q9ERF3|WDR61_MOUSE	sp|P17156|HSP72_MOUSE	sp|Q68FD9|K1549_MOUSE	sp|Q9CX56|PSMD8_MOUSE
sp|Q9ERG2|STRN3_MOUSE	sp|P08414|KCC4_MOUSE	sp|Q68FE2|ATG9A_MOUSE	sp|Q9CX86|ROA0_MOUSE
sp|Q9ERK4|XPO2_MOUSE	sp|Q4FK66|PR38A_MOUSE	sp|Q68FE6|RIPR1_MOUSE	sp|Q9CXJ4|ABCB8_MOUSE
sp|Q9ERS2|NDUAD_MOUSE	sp|Q8BVU5|NUDT9_MOUSE	sp|Q68FF0|K1841_MOUSE	sp|Q9CXS4|CENPV_MOUSE
sp|Q9ERT9|PPR1A_MOUSE	sp|P62331|ARF6_MOUSE	sp|Q68FF6|GIT1_MOUSE	sp|Q9CXT8|MPPB_MOUSE
sp|Q9ES00|UBE4B_MOUSE	sp|Q3V3R1|C1TM_MOUSE	sp|Q68FH0|PKP4_MOUSE	sp|Q9CXW3|CYBP_MOUSE
sp|Q9ES97|RTN3_MOUSE	sp|Q8BHZ0|FA49A_MOUSE	sp|Q68FL4|SAHH3_MOUSE	sp|Q9CXW4|RL11_MOUSE
sp|Q9ESJ4|SPN90_MOUSE	sp|Q80X80|C2C2L_MOUSE	sp|Q68FL6|SYMC_MOUSE	sp|Q9CXY6|ILF2_MOUSE
sp|Q9ESM3|HPLN2_MOUSE	sp|Q8CGK7|GNAL_MOUSE	sp|Q68FM6|PPR29_MOUSE	sp|Q9CXZ1|NDUS4_MOUSE
sp|Q9ESN6|TRIM2_MOUSE	sp|Q9CXP8|GBG10_MOUSE	sp|Q69Z26|CNTN4_MOUSE	sp|Q9CY27|TECR_MOUSE
sp|Q9ESN9|JIP3_MOUSE	sp|Q14C51|PTCD3_MOUSE	sp|Q69Z98|BRSK2_MOUSE	sp|Q9CY57|CHTOP_MOUSE
sp|Q9ESW4|AGK_MOUSE	sp|Q8R4E6|PURG_MOUSE	sp|Q69ZF3|GBA2_MOUSE	sp|Q9CY58|PAIRB_MOUSE
sp|Q9JHG6|RCAN1_MOUSE	sp|O35459|ECH1_MOUSE	sp|Q69ZH9|RHG23_MOUSE	sp|Q9CY64|BIEA_MOUSE
sp|Q9JHI5|IVD_MOUSE	sp|P60824|CIRBP_MOUSE	sp|Q69ZK0|PREX1_MOUSE	sp|Q9CYG7|TOM34_MOUSE
sp|Q9JHK4|PGTA_MOUSE	sp|P70372|ELAV1_MOUSE	sp|Q69ZK9|NLGN2_MOUSE	sp|Q9CYH2|F213A_MOUSE
sp|Q9JHQ5|LZTL1_MOUSE	sp|Q61701|ELAV4_MOUSE	sp|Q69ZR2|HECD1_MOUSE	sp|Q9CYN2|SPCS2_MOUSE
sp|Q9JHR7|IDE_MOUSE	sp|Q8K097|LFG2_MOUSE	sp|Q69ZS6|SV2C_MOUSE	sp|Q9CYR6|AGM1_MOUSE
sp|Q9JHU9|INO1_MOUSE	sp|P55302|AMRP_MOUSE	sp|Q69ZS7|HBS1L_MOUSE	sp|Q9CYT6|CAP2_MOUSE
sp|Q9JHW2|NIT2_MOUSE	sp|Q9WV54|ASAH1_MOUSE	sp|Q69ZS8|KAZRN_MOUSE	sp|Q9CYZ2|TPD54_MOUSE
sp|Q9JI46|NUDT3_MOUSE	sp|Q99L45|IF2B_MOUSE	sp|Q69ZT1|FAN1_MOUSE	sp|Q9CZ04|CSN7A_MOUSE
sp|Q9JIA1|LGI1_MOUSE	sp|Q9CZT8|RAB3B_MOUSE	sp|Q69ZU6|THS7A_MOUSE	sp|Q9CZ13|QCR1_MOUSE
sp|Q9JIF0|ANM1_MOUSE	sp|Q8BXR9|OSBL6_MOUSE	sp|Q69ZW3|EHBP1_MOUSE	sp|Q9CZ30|OLA1_MOUSE
sp|Q9JIF7|COPB_MOUSE	sp|Q9QYK9|KCC1B_MOUSE	sp|Q6A039|TBC12_MOUSE	sp|Q9CZ42|NNRD_MOUSE
sp|Q9JIG8|PRAF2_MOUSE	sp|O55033|NCK2_MOUSE	sp|Q6A065|CE170_MOUSE	sp|Q9CZ44|NSF1C_MOUSE
sp|Q9JII6|AK1A1_MOUSE	sp|Q9R062|GLYG_MOUSE	sp|Q6A068|CDC5L_MOUSE	sp|Q9CZA6|NDE1_MOUSE
sp|Q9JIS5|SV2A_MOUSE	sp|Q3V1U8|ELMD1_MOUSE	sp|Q6A0A2|LAR4B_MOUSE	sp|Q9CZB0|C560_MOUSE
sp|Q9JIW9|RALB_MOUSE	sp|Q99J09|MEP50_MOUSE	sp|Q6A0A9|F120A_MOUSE	sp|Q9CZC8|SCRN1_MOUSE
sp|Q9JIX8|ACINU_MOUSE	sp|Q6PDL0|DC1L2_MOUSE	sp|Q6A4J8|UBP7_MOUSE	sp|Q9CZD3|GARS_MOUSE
sp|Q9JIY5|HTRA2_MOUSE	sp|P61205|ARF3_MOUSE	sp|Q6AXF6|SIDT1_MOUSE	sp|Q9CZM2|RL15_MOUSE
sp|Q9JJF0|NP1L5_MOUSE	sp|P62806|H4_MOUSE	sp|Q6DFV3|RHG21_MOUSE	sp|Q9CZN7|GLYM_MOUSE
sp|Q9JJI8|RL38_MOUSE	sp|Q0VBL3|RBM15_MOUSE	sp|Q6DFV7|NCOA7_MOUSE	sp|Q9CZP5|BCS1_MOUSE
sp|Q9JJK2|LANC2_MOUSE	sp|O35841|API5_MOUSE	sp|Q6DFW4|NOP58_MOUSE	sp|Q9CZR8|EFTS_MOUSE
sp|Q9JJU8|SH3L1_MOUSE	sp|P60761|NEUG_MOUSE	sp|Q6DFY8|BRNP2_MOUSE	sp|Q9CZS1|AL1B1_MOUSE
sp|Q9JJV2|PROF2_MOUSE	sp|P22892|AP1G1_MOUSE	sp|Q6GQS1|SCMC3_MOUSE	sp|Q9CZU6|CISY_MOUSE
sp|Q9JK42|PDK2_MOUSE	sp|P46096|SYT1_MOUSE	sp|Q6GQT9|NOMO1_MOUSE	sp|Q9CZW4|ACSL3_MOUSE
sp|Q9JK48|SHLB1_MOUSE	sp|Q9ERE7|MESD_MOUSE	sp|Q6GQU6|LIGO3_MOUSE	sp|Q9CZW5|TOM70_MOUSE
sp|Q9JK81|MYG1_MOUSE	sp|O08530|S1PR1_MOUSE	sp|Q6GQW0|BTBDB_MOUSE	sp|Q9CZX0|ELP3_MOUSE
sp|Q9JKC6|CEND_MOUSE	sp|Q9JJC6|RIPL1_MOUSE	sp|Q6GYP7|RGPA1_MOUSE	sp|Q9CZX8|RS19_MOUSE
sp|Q9JKD3|SCAM5_MOUSE	sp|Q9D1K2|VATF_MOUSE	sp|Q6I6G8|HECW2_MOUSE	sp|Q9CZY3|UB2V1_MOUSE
sp|Q9JKF6|NECT1_MOUSE	sp|P70232|NCHL1_MOUSE	sp|Q6IEE6|T132E_MOUSE	sp|Q9D020|5NT3A_MOUSE
sp|Q9JKK1|STX6_MOUSE	sp|Q8R4H2|ARHGC_MOUSE	sp|Q6IR34|GPSM1_MOUSE	sp|Q9D023|MPC2_MOUSE
sp|Q9JKK7|TMOD2_MOUSE	sp|O08709|PRDX6_MOUSE	sp|Q6IRU2|TPM4_MOUSE	sp|Q9D024|CCD47_MOUSE
sp|Q9JKL4|NDUF3_MOUSE	sp|Q9Z1F9|SAE2_MOUSE	sp|Q6IRU5|CLCB_MOUSE	sp|Q9D051|ODPB_MOUSE
sp|Q9JKN6|NOVA1_MOUSE	sp|P40142|TKT_MOUSE	sp|Q6KAR6|EXOC3_MOUSE	sp|Q9D071|MMS19_MOUSE
sp|Q9JKR6|HYOU1_MOUSE	sp|P36536|SAR1A_MOUSE	sp|Q6KAU4|MB12B_MOUSE	sp|Q9D0E1|HNRPM_MOUSE
sp|Q9JKS5|HABP4_MOUSE	sp|Q924S8|SPRE1_MOUSE	sp|Q6KCD5|NIPBL_MOUSE	sp|Q9D0F9|PGM1_MOUSE
sp|Q9JKY5|HIP1R_MOUSE	sp|Q921S7|RM37_MOUSE	sp|Q6NS52|DGKB_MOUSE	sp|Q9D0I9|SYRC_MOUSE
sp|Q9JL04|FMN2_MOUSE	sp|Q9D855|QCR7_MOUSE	sp|Q6NS60|FBX41_MOUSE	sp|Q9D0K2|SCOT1_MOUSE
sp|Q9JL35|HMGN5_MOUSE	sp|Q68FM6|PPR29_MOUSE	sp|Q6NS82|RETR2_MOUSE	sp|Q9D0L7|ARM10_MOUSE
sp|Q9JL62|GLTP_MOUSE	sp|Q6P1F6|2ABA_MOUSE	sp|Q6NSR8|PEPL1_MOUSE	sp|Q9D0L8|MCES_MOUSE
sp|Q9JLB0|MPP6_MOUSE	sp|Q61937|NPM_MOUSE	sp|Q6NV83|SR140_MOUSE	sp|Q9D0M1|KPRA_MOUSE
sp|Q9JLJ2|AL9A1_MOUSE	sp|P51410|RL9_MOUSE	sp|Q6NVE8|WDR44_MOUSE	sp|Q9D0M3|CY1_MOUSE
sp|Q9JLM8|DCLK1_MOUSE	sp|Q61234|SNTA1_MOUSE	sp|Q6NVE9|PPTC7_MOUSE	sp|Q9D0M5|DYL2_MOUSE
sp|Q9JLN9|MTOR_MOUSE	sp|Q6ZWX6|IF2A_MOUSE	sp|Q6NVF0|OCRL_MOUSE	sp|Q9D0R2|SYTC_MOUSE
sp|Q9JLT4|TRXR2_MOUSE	sp|P28028|BRAF_MOUSE	sp|Q6NVF9|CPSF6_MOUSE	sp|Q9D0R8|LSM12_MOUSE
sp|Q9JLV5|CUL3_MOUSE	sp|P68040|RACK1_MOUSE	sp|Q6NVG1|LPCT4_MOUSE	sp|Q9D0S9|HINT2_MOUSE
sp|Q9JLZ3|AUHM_MOUSE	sp|Q8C8N2|SCAI_MOUSE	sp|Q6NXK7|DPP10_MOUSE	sp|Q9D0T1|NH2L1_MOUSE
sp|Q9JM14|NT5C_MOUSE	sp|A2ALU4|SHRM2_MOUSE	sp|Q6NXK8|ASIC1_MOUSE	sp|Q9D164|FXYD6_MOUSE
sp|Q9JM63|KCJ10_MOUSE	sp|Q80WQ2|VAC14_MOUSE	sp|Q6NZB0|DNJC8_MOUSE	sp|Q9D172|GAL3A_MOUSE
sp|Q9JM76|ARPC3_MOUSE	sp|Q99LD8|DDAH2_MOUSE	sp|Q6NZC7|S23IP_MOUSE	sp|Q9D1A2|CNDP2_MOUSE
sp|Q9JMA1|UBP14_MOUSE	sp|P97855|G3BP1_MOUSE	sp|Q6NZF1|ZC11A_MOUSE	sp|Q9D1C8|VPS28_MOUSE
sp|Q9JMG1|EDF1_MOUSE	sp|Q6DFY8|BRNP2_MOUSE	sp|Q6NZJ6|IF4G1_MOUSE	sp|Q9D1D4|TMEDA_MOUSE
sp|Q9JMG7|HDGR3_MOUSE	sp|Q8JZN5|ACAD9_MOUSE	sp|Q6NZL0|SOGA3_MOUSE	sp|Q9D1E6|TBCB_MOUSE
sp|Q9JMH6|TRXR1_MOUSE	sp|Q61739|ITA6_MOUSE	sp|Q6NZN1|PPRC1_MOUSE	sp|Q9D1E8|PLCE_MOUSE
sp|Q9JMH9|MY18A_MOUSE	sp|Q5U3K5|RABL6_MOUSE	sp|Q6P069|SORCN_MOUSE	sp|Q9D1H7|GET4_MOUSE
sp|Q9JMK2|KC1E_MOUSE	sp|Q8R3V5|SHLB2_MOUSE	sp|Q6P1B1|XPP1_MOUSE	sp|Q9D1J3|SARNP_MOUSE
sp|Q9QUM9|PSA6_MOUSE	sp|Q8CIM3|D2HDH_MOUSE	sp|Q6P1D5|SE6L1_MOUSE	sp|Q9D1K2|VATF_MOUSE
sp|Q9QUN9|DKK3_MOUSE	sp|Q8BZ98|DYN3_MOUSE	sp|Q6P1F6|2ABA_MOUSE	sp|Q9D1K7|CT027_MOUSE
sp|Q9QUP5|HPLN1_MOUSE	sp|Q4VAE3|TMM65_MOUSE	sp|Q6P2B1|TNPO3_MOUSE	sp|Q9D1P4|CHRD1_MOUSE
sp|Q9QUR6|PPCE_MOUSE	sp|Q99JF8|PSIP1_MOUSE	sp|Q6P3A8|ODBB_MOUSE	sp|Q9D1Q6|ERP44_MOUSE
sp|Q9QUR7|PIN1_MOUSE	sp|Q9D051|ODPB_MOUSE	sp|Q6P3E7|HDA10_MOUSE	sp|Q9D1R9|RL34_MOUSE
sp|Q9QUR8|SEM7A_MOUSE	sp|G3X9K3|BIG1_MOUSE	sp|Q6P3Z3|THAP4_MOUSE	sp|Q9D1X0|NOL3_MOUSE
sp|Q9QVP9|FAK2_MOUSE	sp|Q03137|EPHA4_MOUSE	sp|Q6P4S6|SIK3_MOUSE	sp|Q9D289|TPC6B_MOUSE
sp|Q9QWI6|SRCN1_MOUSE	sp|P54754|EPHB3_MOUSE	sp|Q6P4T2|U520_MOUSE	sp|Q9D2G2|ODO2_MOUSE
sp|Q9QWR8|NAGAB_MOUSE	sp|P24369|PPIB_MOUSE	sp|Q6P542|ABCF1_MOUSE	sp|Q9D2M8|UB2V2_MOUSE
sp|Q9QWY8|ASAP1_MOUSE	sp|Q8VBV7|CSN8_MOUSE	sp|Q6P5E4|UGGG1_MOUSE	sp|Q9D2N9|VP33A_MOUSE
sp|Q9QXS6|DREB_MOUSE	sp|Q9DCT2|NDUS3_MOUSE	sp|Q6P5E8|DGKQ_MOUSE	sp|Q9D2P8|MOBP_MOUSE
sp|Q9QXT0|CNPY2_MOUSE	sp|Q6P5E8|DGKQ_MOUSE	sp|Q6P5F6|S39AA_MOUSE	sp|Q9D2V7|CORO7_MOUSE
sp|Q9QXY6|EHD3_MOUSE	sp|Q8BXZ1|TMX3_MOUSE	sp|Q6P5F7|TTYH3_MOUSE	sp|Q9D328|TM35A_MOUSE
sp|Q9QXZ0|MACF1_MOUSE	sp|P63030|MPC1_MOUSE	sp|Q6P5F9|XPO1_MOUSE	sp|Q9D358|PPAC_MOUSE
sp|Q9QY76|VAPB_MOUSE	sp|Q99L13|3HIDH_MOUSE	sp|Q6P5U7|NWD2_MOUSE	sp|Q9D379|HYEP_MOUSE
sp|Q9QYA2|TOM40_MOUSE	sp|P37804|TAGL_MOUSE	sp|Q6P8I4|PCNP_MOUSE	sp|Q9D3A9|TTYH1_MOUSE
sp|Q9QYB1|CLIC4_MOUSE	sp|Q3UH66|WNK2_MOUSE	sp|Q6P8J7|KCRS_MOUSE	sp|Q9D3D9|ATPD_MOUSE
sp|Q9QYB5|ADDG_MOUSE	sp|P02088|HBB1_MOUSE	sp|Q6P8X1|SNX6_MOUSE	sp|Q9D415|DLGP1_MOUSE
sp|Q9QYB8|ADDB_MOUSE	sp|O55022|PGRC1_MOUSE	sp|Q6P9K8|CSKI1_MOUSE	sp|Q9D4C9|CLVS1_MOUSE
sp|Q9QYC0|ADDA_MOUSE	sp|P56135|ATPK_MOUSE	sp|Q6P9K9|NRX3A_MOUSE	sp|Q9D4H1|EXOC2_MOUSE
sp|Q9QYE9|PKHB1_MOUSE	sp|Q8BVQ5|PPME1_MOUSE	sp|Q6P9N1|HYCCI_MOUSE	sp|Q9D4H8|CUL2_MOUSE
sp|Q9QYF9|NDRG3_MOUSE	sp|Q5SWU9|ACACA_MOUSE	sp|Q6P9Q6|FKB15_MOUSE	sp|Q9D554|SF3A3_MOUSE
sp|Q9QYG0|NDRG2_MOUSE	sp|P10630|IF4A2_MOUSE	sp|Q6P9R2|OXSR1_MOUSE	sp|Q9D5T0|ATAD1_MOUSE
sp|Q9QYH6|MAGD1_MOUSE	sp|Q8BWG8|ARRB1_MOUSE	sp|Q6P9S0|MTSSL_MOUSE	sp|Q9D5V5|CUL5_MOUSE
sp|Q9QYI3|DNJC7_MOUSE	sp|Q5SVR0|TBC9B_MOUSE	sp|Q6P9Z1|SMRD3_MOUSE	sp|Q9D662|SC23B_MOUSE
sp|Q9QYI5|DNJB2_MOUSE	sp|P37040|NCPR_MOUSE	sp|Q6PA06|ATLA2_MOUSE	sp|Q9D6E4|TTC9B_MOUSE
sp|Q9QYJ0|DNJA2_MOUSE	sp|Q6PD26|PIGS_MOUSE	sp|Q6PAJ1|BCR_MOUSE	sp|Q9D6G9|CKLF5_MOUSE
sp|Q9QYJ3|DNJB1_MOUSE	sp|Q6PF93|PK3C3_MOUSE	sp|Q6PAK3|ANM8_MOUSE	sp|Q9D6J5|NDUB8_MOUSE
sp|Q9QYS2|GRM3_MOUSE	sp|O35887|CALU_MOUSE	sp|Q6PAL8|DEN5A_MOUSE	sp|Q9D6J6|NDUV2_MOUSE
sp|Q9QYS9|QKI_MOUSE	sp|Q6P3D0|NUD16_MOUSE	sp|Q6PAM0|AAKB2_MOUSE	sp|Q9D6K5|SYJ2B_MOUSE
sp|Q9QYX7|PCLO_MOUSE	sp|O08529|CAN2_MOUSE	sp|Q6PAM1|TXLNA_MOUSE	sp|Q9D6M3|GHC1_MOUSE
sp|Q9QZ06|TOLIP_MOUSE	sp|Q5NCF2|TPPC1_MOUSE	sp|Q6PAR5|GAPD1_MOUSE	sp|Q9D6R2|IDH3A_MOUSE
sp|Q9QZ08|NAGK_MOUSE	sp|Q8CIN4|PAK2_MOUSE	sp|Q6PAV2|HERC4_MOUSE	sp|Q9D6S7|RRFM_MOUSE
sp|Q9QZ23|NFU1_MOUSE	sp|Q8HW98|IGLO5_MOUSE	sp|Q6PB44|PTN23_MOUSE	sp|Q9D6U8|F162A_MOUSE
sp|Q9QZ88|VPS29_MOUSE	sp|Q68FL4|SAHH3_MOUSE	sp|Q6PB66|LPPRC_MOUSE	sp|Q9D6Y7|MSRA_MOUSE
sp|Q9QZB7|ARP10_MOUSE	sp|Q69Z98|BRSK2_MOUSE	sp|Q6PCN3|TTBK1_MOUSE	sp|Q9D6Y9|GLGB_MOUSE
sp|Q9QZD9|EIF3I_MOUSE	sp|Q9WVL0|MAAI_MOUSE	sp|Q6PCP5|MFF_MOUSE	sp|Q9D6Z1|NOP56_MOUSE
sp|Q9QZE5|COPG1_MOUSE	sp|Q9Z2H2|RGS6_MOUSE	sp|Q6PD03|2A5A_MOUSE	sp|Q9D710|TMX2_MOUSE
sp|Q9QZE7|TSNAX_MOUSE	sp|P24472|GSTA4_MOUSE	sp|Q6PD19|ARMD3_MOUSE	sp|Q9D7A8|ARMC1_MOUSE
sp|Q9QZF2|GPC1_MOUSE	sp|Q8CBE3|WDR37_MOUSE	sp|Q6PD24|AN13D_MOUSE	sp|Q9D7B6|ACAD8_MOUSE
sp|Q9QZM0|UBQL2_MOUSE	sp|Q9R0Q6|ARC1A_MOUSE	sp|Q6PD26|PIGS_MOUSE	sp|Q9D7G0|PRPS1_MOUSE
sp|Q9QZQ1|AFAD_MOUSE	sp|Q6PHZ2|KCC2D_MOUSE	sp|Q6PD28|2A5B_MOUSE	sp|Q9D7H3|RTCA_MOUSE
sp|Q9QZQ8|H2AY_MOUSE	sp|P97785|GFRA1_MOUSE	sp|Q6PDC0|RUN3B_MOUSE	sp|Q9D7N3|RT09_MOUSE
sp|Q9QZX7|SRR_MOUSE	sp|P35436|NMDE1_MOUSE	sp|Q6PDG5|SMRC2_MOUSE	sp|Q9D7N9|APMAP_MOUSE
sp|Q9R062|GLYG_MOUSE	sp|P84099|RL19_MOUSE	sp|Q6PDH0|PHLB1_MOUSE	sp|Q9D7S7|RL22L_MOUSE
sp|Q9R069|BCAM_MOUSE	sp|Q8QZT1|THIL_MOUSE	sp|Q6PDI5|ECM29_MOUSE	sp|Q9D7X3|DUS3_MOUSE
sp|Q9R0D8|WDR54_MOUSE	sp|Q8BZW8|NHLC2_MOUSE	sp|Q6PDI6|MINY2_MOUSE	sp|Q9D819|IPYR_MOUSE
sp|Q9R0K7|AT2B2_MOUSE	sp|Q9D967|MGDP1_MOUSE	sp|Q6PDL0|DC1L2_MOUSE	sp|Q9D832|DNJB4_MOUSE
sp|Q9R0N7|SYT7_MOUSE	sp|Q9QYJ0|DNJA2_MOUSE	sp|Q6PDM2|SRSF1_MOUSE	sp|Q9D855|QCR7_MOUSE
sp|Q9R0P3|ESTD_MOUSE	sp|Q9Z1L5|CA2D3_MOUSE	sp|Q6PDQ2|CHD4_MOUSE	sp|Q9D880|TIM50_MOUSE
sp|Q9R0P4|SMAP_MOUSE	sp|Q9Z0U1|ZO2_MOUSE	sp|Q6PDS3|SARM1_MOUSE	sp|Q9D892|ITPA_MOUSE
sp|Q9R0P5|DEST_MOUSE	sp|Q31125|S39A7_MOUSE	sp|Q6PDY2|AEDO_MOUSE	sp|Q9D898|ARP5L_MOUSE
sp|Q9R0P9|UCHL1_MOUSE	sp|Q8BH55|THNS1_MOUSE	sp|Q6PE13|PRRT3_MOUSE	sp|Q9D8B3|CHM4B_MOUSE
sp|Q9R0Q3|TMED2_MOUSE	sp|Q64213|SF01_MOUSE	sp|Q6PE15|ABHDA_MOUSE	sp|Q9D8B4|NDUAB_MOUSE
sp|Q9R0Q6|ARC1A_MOUSE	sp|Q3TRR0|MAP9_MOUSE	sp|Q6PEB6|PHOCN_MOUSE	sp|Q9D8B7|JAM3_MOUSE
sp|Q9R0Q7|TEBP_MOUSE	sp|Q3UMY5|EMAL4_MOUSE	sp|Q6PER3|MARE3_MOUSE	sp|Q9D8E6|RL4_MOUSE
sp|Q9R0S3|MMP17_MOUSE	sp|Q6PGN3|DCLK2_MOUSE	sp|Q6PEV3|WIPF2_MOUSE	sp|Q9D8N0|EF1G_MOUSE
sp|Q9R0U0|SRS10_MOUSE	sp|Q78T81|F102A_MOUSE	sp|Q6PF93|PK3C3_MOUSE	sp|Q9D8T7|SLIRP_MOUSE
sp|Q9R0Y5|KAD1_MOUSE	sp|P97798|NEO1_MOUSE	sp|Q6PFD5|DLGP3_MOUSE	sp|Q9D8U8|SNX5_MOUSE
sp|Q9R111|GUAD_MOUSE	sp|Q6PDM2|SRSF1_MOUSE	sp|Q6PFD9|NUP98_MOUSE	sp|Q9D8W5|PSD12_MOUSE
sp|Q9R1K9|CETN2_MOUSE	sp|Q80X90|FLNB_MOUSE	sp|Q6PFR5|TRA2A_MOUSE	sp|Q9D8W7|OCAD2_MOUSE
sp|Q9R1P0|PSA4_MOUSE	sp|P08228|SODC_MOUSE	sp|Q6PGC1|DHX29_MOUSE	sp|Q9D967|MGDP1_MOUSE
sp|Q9R1P1|PSB3_MOUSE	sp|Q9D7S9|CHMP5_MOUSE	sp|Q6PGE7|SC6A7_MOUSE	sp|Q9D9V3|ECHD1_MOUSE
sp|Q9R1P3|PSB2_MOUSE	sp|Q9QUI0|RHOA_MOUSE	sp|Q6PGF7|EXOC8_MOUSE	sp|Q9DAK9|PHP14_MOUSE
sp|Q9R1P4|PSA1_MOUSE	sp|Q8CJG0|AGO2_MOUSE	sp|Q6PGH1|BUD31_MOUSE	sp|Q9DAR7|DCPS_MOUSE
sp|Q9R1Q8|TAGL3_MOUSE	sp|Q63810|CANB1_MOUSE	sp|Q6PGN3|DCLK2_MOUSE	sp|Q9DB05|SNAA_MOUSE
sp|Q9R1Q9|VAS1_MOUSE	sp|P69566|RANB9_MOUSE	sp|Q6PH08|ERC2_MOUSE	sp|Q9DB15|RM12_MOUSE
sp|Q9R1R2|TRIM3_MOUSE	sp|P46638|RB11B_MOUSE	sp|Q6PHB0|I20RA_MOUSE	sp|Q9DB20|ATPO_MOUSE
sp|Q9R1T2|SAE1_MOUSE	sp|Q9CQR2|RS21_MOUSE	sp|Q6PHN9|RAB35_MOUSE	sp|Q9DB60|PGFS_MOUSE
sp|Q9R1V4|ADA11_MOUSE	sp|Q9CQ54|NDUC2_MOUSE	sp|Q6PHS9|CA2D2_MOUSE	sp|Q9DB70|FUND1_MOUSE
sp|Q9R1V6|ADA22_MOUSE	sp|Q99N28|CADM3_MOUSE	sp|Q6PHU5|SORT_MOUSE	sp|Q9DB72|BTBDH_MOUSE
sp|Q9R1V7|ADA23_MOUSE	sp|Q80UG2|PLXA4_MOUSE	sp|Q6PHZ2|KCC2D_MOUSE	sp|Q9DB77|QCR2_MOUSE
sp|Q9R226|KHDR3_MOUSE	sp|Q9R1V7|ADA23_MOUSE	sp|Q6PHZ8|KCIP4_MOUSE	sp|Q9DBB8|DHDH_MOUSE
sp|Q9R257|HEBP1_MOUSE	sp|Q9CPS6|HINT3_MOUSE	sp|Q6PIC6|AT1A3_MOUSE	sp|Q9DBC7|KAP0_MOUSE
sp|Q9WTL7|LYPA2_MOUSE	sp|O08759|UBE3A_MOUSE	sp|Q6PIE5|AT1A2_MOUSE	sp|Q9DBE8|ALG2_MOUSE
sp|Q9WTM5|RUVB2_MOUSE	sp|Q99M28|RNPS1_MOUSE	sp|Q6PNC0|DMXL1_MOUSE	sp|Q9DBF1|AL7A1_MOUSE
sp|Q9WTQ5|AKA12_MOUSE	sp|Q9CPW0|CNTP2_MOUSE	sp|Q6Q477|AT2B4_MOUSE	sp|Q9DBG3|AP2B1_MOUSE
sp|Q9WTR5|CAD13_MOUSE	sp|Q61704|ITIH3_MOUSE	sp|Q6QI06|RICTR_MOUSE	sp|Q9DBG5|PLIN3_MOUSE
sp|Q9WTT4|VATG2_MOUSE	sp|P63280|UBC9_MOUSE	sp|Q6QWF9|CK2N1_MOUSE	sp|Q9DBG6|RPN2_MOUSE
sp|Q9WTX5|SKP1_MOUSE	sp|O09126|SEM4D_MOUSE	sp|Q6R891|NEB2_MOUSE	sp|Q9DBH5|LMAN2_MOUSE
[truncated: 3,094 more rows]

## Sheet: Figure 2F_ProteinlocationRatio
Protein location ratio
	In-solution (250 nL)	PCT (250 nL)	proExM-MS (250 nL)	ProteomEx (250 nL)
Cytoplasm	55.81%	55.53%	57.91%	56.80%
Nucleus	17.19%	18.12%	16.08%	16.53%
Plasma Membrane	16.44%	15.90%	16.90%	17.13%
Extracellular Space	4.73%	4.42%	4.02%	4.38%
Other	5.65%	5.85%	4.96%	5.02%

## Sheet: Figure 2G_# peptides
# peptides
	Size	ProteomEx		Size	PCT
Sample 1	1 mm	2646	Sample 1	0.2 mg	54313
Sample 2	1 mm	2118	Sample 2	0.2 mg	51712
Sample 3	1 mm	3900	Sample 3	0.2 mg	36203
Sample 4	1 mm	3282	Sample 1	0.5 mg	62371
Sample 1	2 mm	24859	Sample 2	0.5 mg	58255
Sample 2	2 mm	10661	Sample 3	0.5 mg	62087
Sample 3	2 mm	15754	Sample 1	1.0 mg	56636
Sample 4	2 mm	11547	Sample 2	1.0 mg	60316
Sample 1	3 mm	25415	Sample 3	1.0 mg	61994
Sample 2	3 mm	17239
Sample 3	3 mm	21174
Sample 4	3 mm	31765
Sample 1	4 mm	37952
Sample 2	4 mm	28983
Sample 3	4 mm	35264
Sample 4	4 mm	38442
Sample 1	5 mm	35264
Sample 2	5 mm	35845
Sample 3	5 mm	35331
Sample 4	5 mm	41845

## Sheet: Figure 2H_# proteins
# proteins
	Size	ProteomEx		Size	PCT
Sample 1	1 mm	484	Sample 1	0.2 mg	6768
Sample 2	1 mm	820	Sample 2	0.2 mg	6652
Sample 3	1 mm	1347	Sample 3	0.2 mg	5481
Sample 4	1 mm	1059	Sample 1	0.5 mg	7130
Sample 1	2 mm	3485	Sample 2	0.5 mg	6780
Sample 2	2 mm	2679	Sample 3	0.5 mg	6995
Sample 3	2 mm	3335	Sample 1	1.0 mg	6615
Sample 4	2 mm	2675	Sample 2	1.0 mg	6917
Sample 1	3 mm	4360	Sample 3	1.0 mg	7048
Sample 2	3 mm	3597
Sample 3	3 mm	3977
Sample 4	3 mm	4876
Sample 1	4 mm	5307
Sample 2	4 mm	4526
Sample 3	4 mm	5117
Sample 4	4 mm	5280
Sample 1	5 mm	4912
Sample 2	5 mm	5042
Sample 3	5 mm	4975
Sample 4	5 mm	5491

## Sheet: Figure 3C_# peptides
# peptides
	Type	Number
Sample 1	Mouse brain	25099
Sample 2	Mouse brain	21768
Sample 3	Mouse brain	26443
Sample 1	Mouse liver	15491
Sample 2	Mouse liver	11346
Sample 3	Mouse liver	16057
Sample 1	Breast cancer	10475
Sample 2	Breast cancer	10414
Sample 3	Breast cancer	7981

## Sheet: Figure 3D_# proteins
# proteins
	Type	Number
Sample 1	Mouse brain	3626
Sample 2	Mouse brain	3393
Sample 3	Mouse brain	3603
Sample 1	Mouse liver	3020
Sample 2	Mouse liver	2049
Sample 3	Mouse liver	2751
Sample 1	Breast cancer	2456
Sample 2	Breast cancer	2487
Sample 3	Breast cancer	2127

[truncated: 6 more sheets: Figure 3E_8 fold, Figure 4B_Matrix, Figure 4D_Venn-Upset, Figure 4E_STXBP2, Figure 4F_Pathway, Figue 4G_Heatmap]
